# Supplementary material for: fac-[1,2-Bis(pyridin-4-yl)ethane-κN]tricarbon­yl(1,10-phenanthroline-κ2 N,N′)rhenium(I) hexa­fluorido­phosphate aceto­nitrile monosolvate
Source: Acta Crystallogr Sect E Struct Rep Online. 2014 Jun 25;70(Pt 7):m278–9. doi: 10.1107/S1600536814014135 (PMC4120603; doi:10.1107/S1600536814014135)
Supplement: Supplementary file 1 [file e-70-0m278-sup1.cif]

##############################################################################
#                                                                            #
# This CIF contains the data in a paper accepted for publication in          #
# Acta Crystallographica Section E. It conforms to the requirements of       #
# Notes for Authors for Acta Crystallographica Section E, and has been       #
# peer reviewed under the auspices of the IUCr Commission on Journals.       #
#                                                                            #
# Full details of the Crystallographic Information File format               #
# are given in the paper "The Crystallographic Information File (CIF):       #
# a New Standard Archive File for Crystallography" by S. R. Hall, F. H.      #
# Allen and I. D. Brown [Acta Cryst. (1991), A47, 655-685].                  #
#                                                                            #
# The current version of the core CIF dictionary is obtainable from          #
# ftp://ftp.iucr.org/pub/cif_core.dic.                                       #
#                                                                            #
# Software is freely available for graphical display of the structure(s)     #
# in this CIF. For information consult the CIF software page                 #
# http://www.iucr.org/resources/cif/software.                                #
#                                                                            #
# This file may be used for bona fide research purposes within the           #
# scientific community so long as proper attribution is given to the journal # 
# article from which it was obtained.                                        #
#                                                                            #
##############################################################################
data_I
_audit_creation_method     'WinGX routine CIF_UPDATE'
_database_code_depnum_ccdc_archive     'CCDC 1008626'
_chemical_name_systematic
;\
<i>fac</i>-[1,2-Bis(pyridin-4-yl)ethane-\k<i>N</i>]tricarbonyl(1,10-\
phenanthroline-\k^2^<i>N</i>,<i>N</i>')rhenium(I)
hexafluoridophosphate acetonitrile monosolvate
;
_chemical_formula_moiety     'C27 H20 N4 O3 Re +, P F6 -, C2 H3 N'
_chemical_formula_sum     'C29 H23 F6 N5 O3 P Re'
_chemical_formula_iupac     '[Re (C12 H8 N2) (C12 H12 N2) (C O)3] P F6, C2 H3 N'
_chemical_formula_weight     820.69
_space_group_crystal_system     monoclinic
_space_group_name_H-M_alt     'P 21/n'
_space_group_name_Hall     '-P 2yn'
loop_
    _space_group_symop_operation_xyz
    'x, y, z'
    '-x+1/2, y+1/2, -z+1/2'
    '-x, -y, -z'
    'x-1/2, -y-1/2, z-1/2'
_cell_length_a     10.5992(2)
_cell_length_b     16.1201(3)
_cell_length_c     17.3449(2)
_cell_angle_alpha     90
_cell_angle_beta     100.8790(10)
_cell_angle_gamma     90
_cell_volume     2910.29(8)
_cell_formula_units_Z     4
_cell_measurement_reflns_used     20552
_cell_measurement_theta_min     2.91
_cell_measurement_theta_max     26.733
_cell_measurement_temperature     100(2)
_exptl_crystal_description     prism
_exptl_crystal_colour     colourless
_exptl_crystal_size_max     0.29
_exptl_crystal_size_mid     0.199
_exptl_crystal_size_min     0.132
_exptl_crystal_density_diffrn     1.873
_exptl_crystal_density_method     'not measured'
_exptl_crystal_F_000     1600
_exptl_absorpt_coefficient_mu     4.311
_exptl_absorpt_correction_type     gaussian
_exptl_absorpt_process_details
;
(Coppens <i>et al.</i>, 1965)
;
_exptl_absorpt_correction_T_min     0.3863
_exptl_absorpt_correction_T_max     0.613
_exptl_special_details
;
a grid of  8 x  8 x  8 =   512 sampling points was used in the
absorption correction
;
_diffrn_ambient_temperature     100(2)
_diffrn_radiation_type     MoK\a
_diffrn_radiation_wavelength     0.71073
_diffrn_radiation_monochromator     graphite
_diffrn_measurement_device_type     'Nonius KappaCCD'
_diffrn_measurement_method     'CCD rotation images, thick slices'
_diffrn_detector_area_resol_mean     9
_diffrn_reflns_number     35034
_diffrn_reflns_av_R_equivalents     0.1061
_diffrn_reflns_theta_min     3.06
_diffrn_reflns_theta_max     26.6
_diffrn_reflns_theta_full     26.6
_diffrn_measured_fraction_theta_max     0.994
_diffrn_measured_fraction_theta_full     0.994
_diffrn_reflns_limit_h_min     -13
_diffrn_reflns_limit_h_max     13
_diffrn_reflns_limit_k_min     -18
_diffrn_reflns_limit_k_max     20
_diffrn_reflns_limit_l_min     -21
_diffrn_reflns_limit_l_max     21
_diffrn_reflns_reduction_process
;
Scaled and merged with Sortav
R.H. Blessing, (1987) Cryst. Rev. 1, 3-58
R.H. Blessing, (1989) J. Appl. Cryst. 22, 396-397
;
_refine_special_details
;
Refinement of <i>F</i>^2^ against ALL reflections. The weighted <i>R</i>-factor
<i>wR</i> and goodness of fit <i>S</i> are based on <i>F</i>^2^, conventional
<i>R</i>-factors <i>R</i> are based on <i>F</i>, with <i>F</i> set to zero for
negative <i>F</i>^2^. The threshold expression of <i>F</i>^2^ >
\s(<i>F</i>^2^) is used only for calculating <i>R</i>-factors(gt) <i>etc</i>.
and is not relevant to the choice of reflections for refinement.
<i>R</i>-factors based on <i>F</i>^2^ are statistically about twice as large
as those based on <i>F</i>, and <i>R</i>- factors based on ALL data will be
even larger.
;
_reflns_number_total     6066
_reflns_number_gt     5415
_reflns_threshold_expression     I>2sigma(I)
_refine_ls_structure_factor_coef     Fsqd
_refine_ls_matrix_type     full
_refine_ls_R_factor_all     0.0457
_refine_ls_R_factor_gt     0.0406
_refine_ls_wR_factor_ref     0.1089
_refine_ls_goodness_of_fit_ref     1.089
_refine_ls_restrained_S_all     1.089
_refine_ls_number_reflns     6066
_refine_ls_number_parameters     406
_refine_ls_number_restraints     0
_refine_ls_hydrogen_treatment     constr
_refine_ls_weighting_scheme     calc
_refine_ls_weighting_details
         'calc w=1/[\s^2^(Fo^2^)+(0.0541P)^2^+8.7438P] where P=(Fo^2^+2Fc^2^)/3'
_atom_sites_solution_hydrogens     geom
_atom_sites_solution_primary     direct
_atom_sites_solution_secondary     difmap
_refine_ls_shift/su_max     0.002
_refine_ls_shift/su_mean     0
_refine_diff_density_max     1.394
_refine_diff_density_min     -2.498
_refine_ls_extinction_method     none
loop_
    _atom_type_symbol
    _atom_type_description
    _atom_type_scat_dispersion_real
    _atom_type_scat_dispersion_imag
    _atom_type_scat_source
    C C 0.0033 0.0016 'International Tables Vol C Tables 4.2.6.8 and 6.1.1.4'
    H H 0 0 'International Tables Vol C Tables 4.2.6.8 and 6.1.1.4'
    N N 0.0061 0.0033 'International Tables Vol C Tables 4.2.6.8 and 6.1.1.4'
    O O 0.0106 0.006 'International Tables Vol C Tables 4.2.6.8 and 6.1.1.4'
    F F 0.0171 0.0103 'International Tables Vol C Tables 4.2.6.8 and 6.1.1.4'
    P P 0.1023 0.0942 'International Tables Vol C Tables 4.2.6.8 and 6.1.1.4'
    Re Re -1.0185 7.231 'International Tables Vol C Tables 4.2.6.8 and 6.1.1.4'
_computing_data_collection     'COLLECT (Hooft, 2004)'
_computing_cell_refinement     'SCALEPACK (Otwinowski & Minor, 1997)'
_computing_data_reduction     'DENZO and SCALEPACK (Otwinowski & Minor 1997)'
_computing_structure_solution     'SHELXS97 (Sheldrick, 2008)'
_computing_structure_refinement     'SHELXL97 (Sheldrick, 2008)'
_computing_molecular_graphics     'ORTEP-3 for Windows (Farrugia, 2012)'
_computing_publication_material     'WinGX (Farrugia, 2012)'
loop_
    _atom_site_type_symbol
    _atom_site_label
    _atom_site_fract_x
    _atom_site_fract_y
    _atom_site_fract_z
    _atom_site_U_iso_or_equiv
    _atom_site_adp_type
    _atom_site_calc_flag
    _atom_site_refinement_flags
    _atom_site_occupancy
    _atom_site_disorder_assembly
    _atom_site_disorder_group
    Re Re 0.804584(18) 0.150099(11) 0.635436(10) 0.01716(9) Uani d . 1 . .
    O O1 0.5921(4) 0.0300(3) 0.5622(2) 0.0328(9) Uani d . 1 . .
    O O2 0.9983(4) 0.0058(2) 0.6471(2) 0.0302(9) Uani d . 1 . .
    O O3 0.8369(4) 0.1791(3) 0.46486(19) 0.0268(8) Uani d . 1 . .
    N N1 0.7658(4) 0.1315(3) 0.7536(2) 0.0199(9) Uani d . 1 . .
    N N2 0.6642(4) 0.2458(3) 0.6470(2) 0.0193(8) Uani d . 1 . .
    N N3 0.9448(4) 0.2463(3) 0.6853(2) 0.0196(8) Uani d . 1 . .
    N N4 1.3479(5) 0.6998(3) 0.9550(3) 0.0292(10) Uani d . 1 . .
    N N5 0.7950(6) 0.3895(4) 0.8097(4) 0.0460(14) Uani d . 1 . .
    C C1 0.6701(5) 0.0737(3) 0.5915(3) 0.0225(11) Uani d . 1 . .
    C C2 0.9281(5) 0.0614(3) 0.6420(3) 0.0234(11) Uani d . 1 . .
    C C3 0.8273(5) 0.1710(3) 0.5297(3) 0.0244(11) Uani d . 1 . .
    C C4 0.8152(5) 0.0726(3) 0.8044(3) 0.0237(11) Uani d . 1 . .
    H H4 0.8778 0.0375 0.7916 0.028 Uiso calc R 1 . .
    C C5 0.7759(6) 0.0619(4) 0.8764(3) 0.0304(12) Uani d . 1 . .
    H H5 0.8109 0.0193 0.9099 0.036 Uiso calc R 1 . .
    C C6 0.6858(6) 0.1141(4) 0.8979(3) 0.0278(12) Uani d . 1 . .
    H H6 0.6604 0.108 0.946 0.033 Uiso calc R 1 . .
    C C7 0.6330(5) 0.1772(3) 0.8453(3) 0.0221(10) Uani d . 1 . .
    C C8 0.5392(5) 0.2344(3) 0.8619(3) 0.0228(10) Uani d . 1 . .
    H H8 0.5104 0.2306 0.9092 0.027 Uiso calc R 1 . .
    C C9 0.4913(5) 0.2947(3) 0.8094(3) 0.0228(10) Uani d . 1 . .
    H H9 0.4314 0.3322 0.8219 0.027 Uiso calc R 1 . .
    C C10 0.5316(5) 0.3013(3) 0.7355(3) 0.0206(10) Uani d . 1 . .
    C C11 0.4825(6) 0.3620(3) 0.6783(3) 0.0255(12) Uani d . 1 . .
    H H11 0.4231 0.4012 0.6881 0.031 Uiso calc R 1 . .
    C C12 0.5247(6) 0.3614(3) 0.6080(3) 0.0260(12) Uani d . 1 . .
    H H12 0.4927 0.4001 0.5695 0.031 Uiso calc R 1 . .
    C C13 0.6158(5) 0.3028(3) 0.5941(3) 0.0215(10) Uani d . 1 . .
    H H13 0.6433 0.3039 0.5463 0.026 Uiso calc R 1 . .
    C C14 0.6757(5) 0.1834(3) 0.7736(3) 0.0182(9) Uani d . 1 . .
    C C15 0.6230(5) 0.2453(3) 0.7174(3) 0.0189(10) Uani d . 1 . .
    C C16 0.9463(5) 0.3204(3) 0.6488(3) 0.0225(10) Uani d . 1 . .
    H H16 0.8911 0.3283 0.6009 0.027 Uiso calc R 1 . .
    C C17 1.0259(5) 0.3845(3) 0.6794(3) 0.0241(11) Uani d . 1 . .
    H H17 1.0224 0.4346 0.6526 0.029 Uiso calc R 1 . .
    C C18 1.1111(5) 0.3747(3) 0.7497(3) 0.0222(10) Uani d . 1 . .
    C C19 1.1136(5) 0.2970(3) 0.7860(3) 0.0229(11) Uani d . 1 . .
    H H19 1.1716 0.2868 0.8324 0.027 Uiso calc R 1 . .
    C C20 1.0294(5) 0.2353(3) 0.7528(3) 0.0212(10) Uani d . 1 . .
    H H20 1.0316 0.1844 0.7781 0.025 Uiso calc R 1 . .
    C C21 1.1946(5) 0.4445(3) 0.7878(3) 0.0237(10) Uani d . 1 . .
    H H21A 1.2319 0.4734 0.7484 0.028 Uiso calc R 1 . .
    H H21B 1.2641 0.4223 0.8268 0.028 Uiso calc R 1 . .
    C C22 1.1154(6) 0.5050(4) 0.8268(4) 0.0398(15) Uani d . 1 . .
    H H22A 1.0503 0.5301 0.7868 0.048 Uiso calc R 1 . .
    H H22B 1.072 0.4747 0.8624 0.048 Uiso calc R 1 . .
    C C23 1.1966(5) 0.5727(4) 0.8718(3) 0.0286(13) Uani d . 1 . .
    C C24 1.1984(6) 0.6522(3) 0.8408(4) 0.0302(13) Uani d . 1 . .
    H H24 1.1498 0.6645 0.7917 0.036 Uiso calc R 1 . .
    C C25 1.2736(6) 0.7129(3) 0.8839(3) 0.0276(12) Uani d . 1 . .
    H H25 1.2727 0.7658 0.8624 0.033 Uiso calc R 1 . .
    C C26 1.3481(6) 0.6218(4) 0.9832(3) 0.0323(13) Uani d . 1 . .
    H H26 1.3998 0.6103 1.0315 0.039 Uiso calc R 1 . .
    C C27 1.2757(6) 0.5582(4) 0.9441(3) 0.0339(13) Uani d . 1 . .
    H H27 1.2798 0.5055 0.9662 0.041 Uiso calc R 1 . .
    C C28 0.8459(7) 0.3541(4) 0.8642(4) 0.0392(16) Uani d . 1 . .
    C C29 0.9137(7) 0.3104(5) 0.9339(4) 0.0464(16) Uani d . 1 . .
    H H29A 0.9862 0.2814 0.9212 0.07 Uiso calc R 1 . .
    H H29B 0.8565 0.2714 0.9513 0.07 Uiso calc R 1 . .
    H H29C 0.9427 0.3498 0.975 0.07 Uiso calc R 1 . .
    P P 0.72529(14) 0.43615(8) 0.41578(7) 0.0227(3) Uani d . 1 . .
    F F1 0.6050(3) 0.4560(2) 0.45748(19) 0.0332(7) Uani d . 1 . .
    F F2 0.7573(3) 0.53361(19) 0.41536(18) 0.0299(7) Uani d . 1 . .
    F F3 0.8432(4) 0.4168(2) 0.3742(2) 0.0422(9) Uani d . 1 . .
    F F4 0.6912(4) 0.33928(19) 0.4165(2) 0.0399(9) Uani d . 1 . .
    F F5 0.6330(3) 0.44566(19) 0.33112(17) 0.0294(7) Uani d . 1 . .
    F F6 0.8144(4) 0.4265(2) 0.50075(19) 0.0373(8) Uani d . 1 . .
loop_
    _atom_site_aniso_label
    _atom_site_aniso_U_11
    _atom_site_aniso_U_22
    _atom_site_aniso_U_33
    _atom_site_aniso_U_12
    _atom_site_aniso_U_13
    _atom_site_aniso_U_23
    Re 0.01953(14) 0.01844(14) 0.01390(12) 0.00022(7) 0.00417(8) 0.00007(6)
    O1 0.033(2) 0.034(2) 0.031(2) -0.0109(18) 0.0033(17) -0.0095(17)
    O2 0.031(2) 0.027(2) 0.033(2) 0.0107(17) 0.0089(17) 0.0046(16)
    O3 0.033(2) 0.037(2) 0.0114(17) -0.0021(18) 0.0074(14) 0.0034(15)
    N1 0.028(2) 0.023(2) 0.0108(18) 0.0000(18) 0.0081(16) 0.0028(16)
    N2 0.024(2) 0.017(2) 0.0179(19) 0.0026(16) 0.0055(16) 0.0011(16)
    N3 0.019(2) 0.021(2) 0.0177(19) -0.0012(17) 0.0015(16) 0.0001(16)
    N4 0.036(3) 0.024(2) 0.026(2) -0.003(2) 0.0039(19) -0.0001(19)
    N5 0.043(3) 0.043(3) 0.049(3) -0.006(3) 0.001(3) -0.008(3)
    C1 0.021(3) 0.030(3) 0.018(2) 0.002(2) 0.0066(19) -0.001(2)
    C2 0.027(3) 0.027(3) 0.017(2) -0.005(2) 0.007(2) 0.002(2)
    C3 0.018(3) 0.019(2) 0.034(3) -0.001(2) 0.002(2) -0.001(2)
    C4 0.025(3) 0.025(3) 0.023(2) 0.004(2) 0.011(2) 0.010(2)
    C5 0.046(4) 0.027(3) 0.020(2) 0.009(2) 0.009(2) 0.007(2)
    C6 0.030(3) 0.036(3) 0.018(2) 0.003(2) 0.008(2) 0.002(2)
    C7 0.021(3) 0.028(3) 0.017(2) -0.004(2) 0.0031(19) -0.004(2)
    C8 0.026(3) 0.026(3) 0.018(2) -0.002(2) 0.0067(19) -0.003(2)
    C9 0.022(3) 0.026(3) 0.022(2) 0.000(2) 0.008(2) -0.005(2)
    C10 0.022(3) 0.016(2) 0.024(2) -0.0013(19) 0.0051(19) -0.0038(19)
    C11 0.028(3) 0.027(3) 0.021(3) 0.007(2) 0.002(2) -0.002(2)
    C12 0.024(3) 0.025(3) 0.028(3) 0.002(2) 0.003(2) 0.007(2)
    C13 0.022(3) 0.024(3) 0.019(2) 0.000(2) 0.0039(19) 0.005(2)
    C14 0.018(2) 0.020(2) 0.016(2) -0.0026(19) 0.0016(18) -0.0006(18)
    C15 0.019(2) 0.020(2) 0.018(2) -0.0019(19) 0.0054(18) -0.0004(19)
    C16 0.026(3) 0.024(3) 0.017(2) 0.000(2) 0.0020(19) 0.003(2)
    C17 0.028(3) 0.020(3) 0.024(3) 0.000(2) 0.006(2) 0.005(2)
    C18 0.021(3) 0.021(3) 0.026(3) 0.001(2) 0.009(2) -0.001(2)
    C19 0.023(3) 0.027(3) 0.017(2) -0.001(2) 0.0006(19) 0.002(2)
    C20 0.027(3) 0.020(2) 0.017(2) -0.001(2) 0.0037(19) 0.0004(19)
    C21 0.028(3) 0.024(3) 0.020(2) -0.003(2) 0.006(2) -0.001(2)
    C22 0.025(3) 0.034(3) 0.061(4) -0.003(3) 0.010(3) -0.019(3)
    C23 0.022(3) 0.027(3) 0.039(3) -0.004(2) 0.012(2) -0.012(2)
    C24 0.031(3) 0.032(3) 0.026(3) 0.007(2) 0.000(2) -0.004(2)
    C25 0.031(3) 0.023(3) 0.029(3) 0.000(2) 0.005(2) 0.000(2)
    C26 0.042(4) 0.031(3) 0.024(3) -0.001(3) 0.007(2) 0.002(2)
    C27 0.049(4) 0.023(3) 0.033(3) -0.002(3) 0.018(3) 0.006(2)
    C28 0.036(4) 0.036(4) 0.045(4) -0.009(3) 0.007(3) -0.013(3)
    C29 0.045(4) 0.048(4) 0.045(4) -0.005(3) 0.006(3) -0.005(3)
    P 0.0310(8) 0.0219(7) 0.0153(6) 0.0034(5) 0.0046(5) 0.0005(5)
    F1 0.0371(19) 0.0351(18) 0.0312(16) 0.0021(15) 0.0162(14) -0.0018(14)
    F2 0.0366(19) 0.0246(17) 0.0267(15) -0.0045(13) 0.0013(13) 0.0017(13)
    F3 0.048(2) 0.048(2) 0.0354(18) 0.0192(18) 0.0200(16) 0.0068(16)
    F4 0.075(3) 0.0202(17) 0.0249(17) 0.0009(16) 0.0113(18) -0.0003(13)
    F5 0.0396(19) 0.0265(16) 0.0184(14) -0.0059(14) -0.0035(13) 0.0014(12)
    F6 0.045(2) 0.040(2) 0.0226(16) 0.0098(16) -0.0042(14) 0.0071(14)
_geom_special_details
;
All e.s.d.'s (except the e.s.d. in the dihedral angle between two l.s. planes)
are estimated using the full covariance matrix. The cell e.s.d.'s are taken
into account individually in the estimation of e.s.d.'s in distances, angles
and torsion angles; correlations between e.s.d.'s in cell parameters are only
used when they are defined by crystal symmetry. An approximate (isotropic)
treatment of cell e.s.d.'s is used for estimating e.s.d.'s involving l.s.
planes.
;
loop_
    _geom_bond_atom_site_label_1
    _geom_bond_atom_site_label_2
    _geom_bond_site_symmetry_2
    _geom_bond_distance
    _geom_bond_publ_flag
    Re C1 . 1.929(5) ?
    Re C2 . 1.927(6) ?
    Re C3 . 1.923(6) ?
    Re N1 . 2.186(4) ?
    Re N2 . 2.179(4) ?
    Re N3 . 2.208(4) ?
    O1 C1 . 1.131(7) ?
    O2 C2 . 1.158(7) ?
    O3 C3 . 1.156(7) ?
    N1 C4 . 1.334(6) ?
    N1 C14 . 1.363(7) ?
    N2 C13 . 1.330(6) ?
    N2 C15 . 1.372(6) ?
    N3 C20 . 1.346(6) ?
    N3 C16 . 1.353(7) ?
    N4 C25 . 1.348(7) ?
    N4 C26 . 1.349(8) ?
    N5 C28 . 1.148(9) ?
    C4 C5 . 1.400(7) ?
    C4 H4 . 0.93 ?
    C5 C6 . 1.376(8) ?
    C5 H5 . 0.93 ?
    C6 C7 . 1.410(8) ?
    C6 H6 . 0.93 ?
    C7 C14 . 1.405(7) ?
    C7 C8 . 1.425(7) ?
    C8 C9 . 1.363(7) ?
    C8 H8 . 0.93 ?
    C9 C10 . 1.431(7) ?
    C9 H9 . 0.93 ?
    C10 C15 . 1.403(7) ?
    C10 C11 . 1.420(7) ?
    C11 C12 . 1.375(8) ?
    C11 H11 . 0.93 ?
    C12 C13 . 1.404(8) ?
    C12 H12 . 0.93 ?
    C13 H13 . 0.93 ?
    C14 C15 . 1.432(7) ?
    C16 C17 . 1.375(8) ?
    C16 H16 . 0.93 ?
    C17 C18 . 1.384(7) ?
    C17 H17 . 0.93 ?
    C18 C19 . 1.399(7) ?
    C18 C21 . 1.504(7) ?
    C19 C20 . 1.387(7) ?
    C19 H19 . 0.93 ?
    C20 H20 . 0.93 ?
    C21 C22 . 1.526(8) ?
    C21 H21A . 0.97 ?
    C21 H21B . 0.97 ?
    C22 C23 . 1.513(8) ?
    C22 H22A . 0.97 ?
    C22 H22B . 0.97 ?
    C23 C27 . 1.390(8) ?
    C23 C24 . 1.391(8) ?
    C24 C25 . 1.388(8) ?
    C24 H24 . 0.93 ?
    C25 H25 . 0.93 ?
    C26 C27 . 1.379(9) ?
    C26 H26 . 0.93 ?
    C27 H27 . 0.93 ?
    C28 C29 . 1.466(10) ?
    C29 H29A . 0.96 ?
    C29 H29B . 0.96 ?
    C29 H29C . 0.96 ?
    P F3 . 1.587(4) ?
    P F6 . 1.601(3) ?
    P F4 . 1.603(3) ?
    P F2 . 1.608(3) ?
    P F5 . 1.611(3) ?
    P F1 . 1.612(3) ?
loop_
    _geom_angle_atom_site_label_1
    _geom_angle_atom_site_label_2
    _geom_angle_atom_site_label_3
    _geom_angle_site_symmetry_1
    _geom_angle_site_symmetry_3
    _geom_angle
    _geom_angle_publ_flag
    C3 Re C2 . . 88.9(2) ?
    C3 Re C1 . . 87.2(2) ?
    C2 Re C1 . . 89.6(2) ?
    C3 Re N2 . . 100.01(19) ?
    C2 Re N2 . . 171.09(18) ?
    C1 Re N2 . . 91.25(19) ?
    C3 Re N1 . . 175.83(19) ?
    C2 Re N1 . . 95.09(19) ?
    C1 Re N1 . . 91.52(19) ?
    N2 Re N1 . . 76.02(16) ?
    C3 Re N3 . . 93.08(19) ?
    C2 Re N3 . . 95.64(19) ?
    C1 Re N3 . . 174.74(19) ?
    N2 Re N3 . . 83.52(16) ?
    N1 Re N3 . . 87.78(16) ?
    C4 N1 C14 . . 118.4(4) ?
    C4 N1 Re . . 126.7(4) ?
    C14 N1 Re . . 114.8(3) ?
    C13 N2 C15 . . 118.2(4) ?
    C13 N2 Re . . 127.4(3) ?
    C15 N2 Re . . 114.5(3) ?
    C20 N3 C16 . . 117.3(4) ?
    C20 N3 Re . . 122.5(3) ?
    C16 N3 Re . . 120.2(3) ?
    C25 N4 C26 . . 116.0(5) ?
    O1 C1 Re . . 176.6(5) ?
    O2 C2 Re . . 176.9(5) ?
    O3 C3 Re . . 175.7(5) ?
    N1 C4 C5 . . 122.1(5) ?
    N1 C4 H4 . . 119 ?
    C5 C4 H4 . . 119 ?
    C6 C5 C4 . . 120.3(5) ?
    C6 C5 H5 . . 119.8 ?
    C4 C5 H5 . . 119.8 ?
    C5 C6 C7 . . 118.6(5) ?
    C5 C6 H6 . . 120.7 ?
    C7 C6 H6 . . 120.7 ?
    C14 C7 C6 . . 117.9(5) ?
    C14 C7 C8 . . 119.2(5) ?
    C6 C7 C8 . . 122.9(5) ?
    C9 C8 C7 . . 120.8(5) ?
    C9 C8 H8 . . 119.6 ?
    C7 C8 H8 . . 119.6 ?
    C8 C9 C10 . . 121.0(5) ?
    C8 C9 H9 . . 119.5 ?
    C10 C9 H9 . . 119.5 ?
    C15 C10 C11 . . 117.7(5) ?
    C15 C10 C9 . . 119.2(5) ?
    C11 C10 C9 . . 123.0(5) ?
    C12 C11 C10 . . 118.5(5) ?
    C12 C11 H11 . . 120.7 ?
    C10 C11 H11 . . 120.7 ?
    C11 C12 C13 . . 120.4(5) ?
    C11 C12 H12 . . 119.8 ?
    C13 C12 H12 . . 119.8 ?
    N2 C13 C12 . . 122.3(5) ?
    N2 C13 H13 . . 118.8 ?
    C12 C13 H13 . . 118.8 ?
    N1 C14 C7 . . 122.7(5) ?
    N1 C14 C15 . . 117.1(4) ?
    C7 C14 C15 . . 120.1(5) ?
    N2 C15 C10 . . 122.9(4) ?
    N2 C15 C14 . . 117.5(4) ?
    C10 C15 C14 . . 119.5(4) ?
    N3 C16 C17 . . 122.9(5) ?
    N3 C16 H16 . . 118.6 ?
    C17 C16 H16 . . 118.6 ?
    C16 C17 C18 . . 120.4(5) ?
    C16 C17 H17 . . 119.8 ?
    C18 C17 H17 . . 119.8 ?
    C17 C18 C19 . . 116.9(5) ?
    C17 C18 C21 . . 122.2(5) ?
    C19 C18 C21 . . 120.9(5) ?
    C20 C19 C18 . . 119.9(5) ?
    C20 C19 H19 . . 120 ?
    C18 C19 H19 . . 120 ?
    N3 C20 C19 . . 122.6(5) ?
    N3 C20 H20 . . 118.7 ?
    C19 C20 H20 . . 118.7 ?
    C18 C21 C22 . . 110.2(5) ?
    C18 C21 H21A . . 109.6 ?
    C22 C21 H21A . . 109.6 ?
    C18 C21 H21B . . 109.6 ?
    C22 C21 H21B . . 109.6 ?
    H21A C21 H21B . . 108.1 ?
    C23 C22 C21 . . 112.6(5) ?
    C23 C22 H22A . . 109.1 ?
    C21 C22 H22A . . 109.1 ?
    C23 C22 H22B . . 109.1 ?
    C21 C22 H22B . . 109.1 ?
    H22A C22 H22B . . 107.8 ?
    C27 C23 C24 . . 117.0(5) ?
    C27 C23 C22 . . 122.1(6) ?
    C24 C23 C22 . . 120.8(6) ?
    C25 C24 C23 . . 119.3(5) ?
    C25 C24 H24 . . 120.4 ?
    C23 C24 H24 . . 120.4 ?
    N4 C25 C24 . . 124.0(5) ?
    N4 C25 H25 . . 118 ?
    C24 C25 H25 . . 118 ?
    N4 C26 C27 . . 123.5(5) ?
    N4 C26 H26 . . 118.3 ?
    C27 C26 H26 . . 118.3 ?
    C26 C27 C23 . . 120.2(5) ?
    C26 C27 H27 . . 119.9 ?
    C23 C27 H27 . . 119.9 ?
    N5 C28 C29 . . 178.5(8) ?
    C28 C29 H29A . . 109.5 ?
    C28 C29 H29B . . 109.5 ?
    H29A C29 H29B . . 109.5 ?
    C28 C29 H29C . . 109.5 ?
    H29A C29 H29C . . 109.5 ?
    H29B C29 H29C . . 109.5 ?
    F3 P F6 . . 91.2(2) ?
    F3 P F4 . . 90.6(2) ?
    F6 P F4 . . 89.6(2) ?
    F3 P F2 . . 90.3(2) ?
    F6 P F2 . . 90.64(18) ?
    F4 P F2 . . 179.1(2) ?
    F3 P F5 . . 89.95(19) ?
    F6 P F5 . . 178.8(2) ?
    F4 P F5 . . 90.05(19) ?
    F2 P F5 . . 89.73(17) ?
    F3 P F1 . . 179.6(2) ?
    F6 P F1 . . 89.17(19) ?
    F4 P F1 . . 89.5(2) ?
    F2 P F1 . . 89.67(18) ?
    F5 P F1 . . 89.68(19) ?
loop_
    _geom_torsion_atom_site_label_1
    _geom_torsion_atom_site_label_2
    _geom_torsion_atom_site_label_3
    _geom_torsion_atom_site_label_4
    _geom_torsion_site_symmetry_1
    _geom_torsion_site_symmetry_2
    _geom_torsion_site_symmetry_3
    _geom_torsion_site_symmetry_4
    _geom_torsion
    _geom_torsion_publ_flag
    C2 Re N1 C4 . . . . -2.6(5) ?
    C1 Re N1 C4 . . . . 87.1(5) ?
    N2 Re N1 C4 . . . . 178.0(5) ?
    N3 Re N1 C4 . . . . -98.1(5) ?
    C2 Re N1 C14 . . . . -178.5(4) ?
    C1 Re N1 C14 . . . . -88.8(4) ?
    N2 Re N1 C14 . . . . 2.1(3) ?
    N3 Re N1 C14 . . . . 86.0(4) ?
    C3 Re N2 C13 . . . . -2.3(5) ?
    C1 Re N2 C13 . . . . -89.7(5) ?
    N1 Re N2 C13 . . . . 179.1(5) ?
    N3 Re N2 C13 . . . . 89.7(4) ?
    C3 Re N2 C15 . . . . 177.6(4) ?
    C1 Re N2 C15 . . . . 90.1(4) ?
    N1 Re N2 C15 . . . . -1.1(3) ?
    N3 Re N2 C15 . . . . -90.4(3) ?
    C3 Re N3 C20 . . . . -139.5(4) ?
    C2 Re N3 C20 . . . . -50.3(4) ?
    N2 Re N3 C20 . . . . 120.7(4) ?
    N1 Re N3 C20 . . . . 44.6(4) ?
    C3 Re N3 C16 . . . . 41.9(4) ?
    C2 Re N3 C16 . . . . 131.1(4) ?
    N2 Re N3 C16 . . . . -57.9(4) ?
    N1 Re N3 C16 . . . . -134.0(4) ?
    C14 N1 C4 C5 . . . . 1.1(8) ?
    Re N1 C4 C5 . . . . -174.7(4) ?
    N1 C4 C5 C6 . . . . -1.6(9) ?
    C4 C5 C6 C7 . . . . 1.1(9) ?
    C5 C6 C7 C14 . . . . -0.2(8) ?
    C5 C6 C7 C8 . . . . -180.0(5) ?
    C14 C7 C8 C9 . . . . -0.1(8) ?
    C6 C7 C8 C9 . . . . 179.6(5) ?
    C7 C8 C9 C10 . . . . 1.3(8) ?
    C8 C9 C10 C15 . . . . -0.7(8) ?
    C8 C9 C10 C11 . . . . 178.7(5) ?
    C15 C10 C11 C12 . . . . 1.4(8) ?
    C9 C10 C11 C12 . . . . -178.0(5) ?
    C10 C11 C12 C13 . . . . -1.0(8) ?
    C15 N2 C13 C12 . . . . -0.2(8) ?
    Re N2 C13 C12 . . . . 179.6(4) ?
    C11 C12 C13 N2 . . . . 0.4(8) ?
    C4 N1 C14 C7 . . . . -0.1(7) ?
    Re N1 C14 C7 . . . . 176.1(4) ?
    C4 N1 C14 C15 . . . . -179.1(5) ?
    Re N1 C14 C15 . . . . -2.9(6) ?
    C6 C7 C14 N1 . . . . -0.3(8) ?
    C8 C7 C14 N1 . . . . 179.5(5) ?
    C6 C7 C14 C15 . . . . 178.6(5) ?
    C8 C7 C14 C15 . . . . -1.6(7) ?
    C13 N2 C15 C10 . . . . 0.7(7) ?
    Re N2 C15 C10 . . . . -179.1(4) ?
    C13 N2 C15 C14 . . . . 179.9(4) ?
    Re N2 C15 C14 . . . . 0.0(6) ?
    C11 C10 C15 N2 . . . . -1.3(7) ?
    C9 C10 C15 N2 . . . . 178.2(5) ?
    C11 C10 C15 C14 . . . . 179.6(5) ?
    C9 C10 C15 C14 . . . . -1.0(7) ?
    N1 C14 C15 N2 . . . . 1.9(7) ?
    C7 C14 C15 N2 . . . . -177.1(5) ?
    N1 C14 C15 C10 . . . . -178.9(5) ?
    C7 C14 C15 C10 . . . . 2.1(7) ?
    C20 N3 C16 C17 . . . . -2.7(8) ?
    Re N3 C16 C17 . . . . 176.0(4) ?
    N3 C16 C17 C18 . . . . 1.2(8) ?
    C16 C17 C18 C19 . . . . 1.5(8) ?
    C16 C17 C18 C21 . . . . -176.4(5) ?
    C17 C18 C19 C20 . . . . -2.5(8) ?
    C21 C18 C19 C20 . . . . 175.4(5) ?
    C16 N3 C20 C19 . . . . 1.6(8) ?
    Re N3 C20 C19 . . . . -177.0(4) ?
    C18 C19 C20 N3 . . . . 1.0(8) ?
    C17 C18 C21 C22 . . . . 76.3(7) ?
    C19 C18 C21 C22 . . . . -101.5(6) ?
    C18 C21 C22 C23 . . . . 175.2(5) ?
    C21 C22 C23 C27 . . . . -75.2(8) ?
    C21 C22 C23 C24 . . . . 102.5(7) ?
    C27 C23 C24 C25 . . . . -2.5(9) ?
    C22 C23 C24 C25 . . . . 179.7(6) ?
    C26 N4 C25 C24 . . . . 1.1(9) ?
    C23 C24 C25 N4 . . . . 0.8(10) ?
    C25 N4 C26 C27 . . . . -1.4(9) ?
    N4 C26 C27 C23 . . . . -0.3(10) ?
    C24 C23 C27 C26 . . . . 2.2(9) ?
    C22 C23 C27 C26 . . . . -180.0(6) ?
loop_
    _geom_hbond_atom_site_label_D
    _geom_hbond_atom_site_label_H
    _geom_hbond_atom_site_label_A
    _geom_hbond_site_symmetry_A
    _geom_hbond_distance_DH
    _geom_hbond_distance_HA
    _geom_hbond_distance_DA
    _geom_hbond_angle_DHA
    _geom_hbond_publ_flag
    C13 H13 F4 1 0.93 2.47 3.377(6) 166.3 yes
    C16 H16 F6 1 0.93 2.38 3.180(6) 144.6 yes
    C11 H11 F5 3_666 0.93 2.55 3.327(6) 141.6 yes
    C12 H12 F1 3_666 0.93 2.55 3.355(6) 145.4 yes
    C5 H5 F1 2_646 0.93 2.52 3.382(6) 154.2 yes
    C19 H19 F4 4_666 0.93 2.49 3.150(6) 128.4 yes
    C20 H20 F5 4_666 0.93 2.45 3.317(6) 154.4 yes
    C21 H21A F5 3_766 0.97 2.53 3.486(6) 168.3 yes
    C22 H22B O1 2_656 0.97 2.53 3.211(8) 127.4 yes
_iucr_refine_instructions_details
;
TITL import in P 21/n
CELL  0.71073  10.5992  16.1201  17.3449   90.000  100.879   90.000
ZERR     4.00   0.0002   0.0003   0.0002    0.000    0.001    0.000
LATT   1
SYMM  1/2 - X, 1/2 + Y, 1/2 - Z
SFAC  C    H    N    O    F    P    RE
UNIT  116  92   20   12   24   4    4
MERG   2
MPLA  5 Re N1 N2 C2 C3 C1 N3
MPLA  14 N1 N2 C4 C5 C6 C7 C8 C9 C10 C11 C12 C13 C14 C15 Re
MPLA  6 C16 C17 C18 C19 C20 N3 C21
MPLA  6 C23 C24 C25 C26 C27 N4 C22
MPLA  7 C16 C17 C18 C19 C20 N3 C21 C22
MPLA  7 C23 C24 C25 C26 C27 N4 C22 C21
MPLA  5 P F1 F2 F3 F4 F5 F6
EQIV $1  x, y, z
EQIV $2  1-x,1-y,1-z
EQIV $3  1.5-x,-1/2+y,1.5-z
EQIV $4  1/2+x,1/2-y,1/2+z
EQIV $5  2-x,1-y,1-z
EQIV $6  1.5-x,1/2+y,1.5-z
HTAB C13 F4_$1
HTAB C16 F6_$1
HTAB C11 F5_$2
HTAB C12 F1_$2
HTAB C5 F1_$3
HTAB C19 F4_$4
HTAB C20 F5_$4
HTAB C21 F5_$5
HTAB C22 O1_$6
FMAP   2
PLAN   20
ACTA
BOND
BOND   $H
CONF
LIST   4
L.S.  10
WGHT    0.054100    8.743600
FVAR       0.14857
RE    7    0.804584    0.150099    0.635436    11.00000    0.01953    0.01844 =
         0.01390    0.00007    0.00417    0.00022
O1    4    0.592091    0.030017    0.562173    11.00000    0.03252    0.03388 =
         0.03094   -0.00947    0.00328   -0.01090
O2    4    0.998322    0.005840    0.647094    11.00000    0.03127    0.02705 =
         0.03333    0.00458    0.00892    0.01068
O3    4    0.836890    0.179074    0.464862    11.00000    0.03287    0.03728 =
         0.01140    0.00338    0.00740   -0.00213
N1    3    0.765781    0.131472    0.753579    11.00000    0.02750    0.02326 =
         0.01079    0.00280    0.00806    0.00002
N2    3    0.664201    0.245841    0.646991    11.00000    0.02399    0.01667 =
         0.01789    0.00106    0.00553    0.00265
N3    3    0.944754    0.246309    0.685267    11.00000    0.01900    0.02142 =
         0.01765    0.00009    0.00149   -0.00123
N4    3    1.347875    0.699771    0.954955    11.00000    0.03639    0.02442 =
         0.02604   -0.00006    0.00385   -0.00302
N5    3    0.794994    0.389547    0.809674    11.00000    0.04266    0.04285 =
         0.04947   -0.00821    0.00117   -0.00631
C1    1    0.670052    0.073707    0.591536    11.00000    0.02138    0.02988 =
         0.01753   -0.00107    0.00665    0.00224
C2    1    0.928125    0.061445    0.641996    11.00000    0.02662    0.02732 =
         0.01750    0.00198    0.00699   -0.00467
C3    1    0.827305    0.171042    0.529737    11.00000    0.01825    0.01909 =
         0.03447   -0.00055    0.00159   -0.00136
C4    1    0.815231    0.072569    0.804386    11.00000    0.02549    0.02490 =
         0.02332    0.00978    0.01100    0.00415
AFIX  43
H4    2    0.877783    0.037462    0.791570    11.00000   -1.20000
AFIX   0
C5    1    0.775927    0.061922    0.876419    11.00000    0.04556    0.02720 =
         0.01959    0.00692    0.00911    0.00854
AFIX  43
H5    2    0.810884    0.019346    0.909930    11.00000   -1.20000
AFIX   0
C6    1    0.685844    0.114145    0.897856    11.00000    0.03034    0.03596 =
         0.01824    0.00151    0.00771    0.00276
AFIX  43
H6    2    0.660395    0.107974    0.945997    11.00000   -1.20000
AFIX   0
C7    1    0.632950    0.177219    0.845254    11.00000    0.02131    0.02764 =
         0.01724   -0.00421    0.00314   -0.00392
C8    1    0.539194    0.234446    0.861948    11.00000    0.02553    0.02567 =
         0.01823   -0.00332    0.00669   -0.00177
AFIX  43
H8    2    0.510365    0.230608    0.909248    11.00000   -1.20000
AFIX   0
C9    1    0.491283    0.294715    0.809445    11.00000    0.02237    0.02596 =
         0.02158   -0.00499    0.00811    0.00021
AFIX  43
H9    2    0.431436    0.332157    0.821884    11.00000   -1.20000
AFIX   0
C10   1    0.531618    0.301296    0.735463    11.00000    0.02181    0.01637 =
         0.02394   -0.00385    0.00510   -0.00133
C11   1    0.482510    0.361954    0.678292    11.00000    0.02762    0.02671 =
         0.02131   -0.00192    0.00249    0.00746
AFIX  43
H11   2    0.423146    0.401152    0.688139    11.00000   -1.20000
AFIX   0
C12   1    0.524688    0.361447    0.608037    11.00000    0.02423    0.02466 =
         0.02830    0.00680    0.00316    0.00234
AFIX  43
H12   2    0.492685    0.400132    0.569511    11.00000   -1.20000
AFIX   0
C13   1    0.615821    0.302836    0.594142    11.00000    0.02166    0.02400 =
         0.01891    0.00547    0.00388    0.00041
AFIX  43
H13   2    0.643330    0.303897    0.546311    11.00000   -1.20000
AFIX   0
C14   1    0.675729    0.183399    0.773599    11.00000    0.01774    0.01972 =
         0.01643   -0.00058    0.00164   -0.00262
C15   1    0.623010    0.245251    0.717373    11.00000    0.01894    0.02049 =
         0.01789   -0.00037    0.00537   -0.00190
C16   1    0.946278    0.320392    0.648786    11.00000    0.02569    0.02415 =
         0.01673    0.00254    0.00201    0.00018
AFIX  43
H16   2    0.891051    0.328340    0.600920    11.00000   -1.20000
AFIX   0
C17   1    1.025909    0.384458    0.679381    11.00000    0.02821    0.02047 =
         0.02401    0.00511    0.00626   -0.00042
AFIX  43
H17   2    1.022443    0.434642    0.652613    11.00000   -1.20000
AFIX   0
C18   1    1.111148    0.374692    0.749748    11.00000    0.02092    0.02135 =
         0.02620   -0.00106    0.00933    0.00081
C19   1    1.113582    0.297016    0.786011    11.00000    0.02292    0.02732 =
         0.01706    0.00171    0.00056   -0.00119
AFIX  43
H19   2    1.171585    0.286766    0.832356    11.00000   -1.20000
AFIX   0
C20   1    1.029413    0.235347    0.752763    11.00000    0.02654    0.01994 =
         0.01704    0.00044    0.00366   -0.00133
AFIX  43
H20   2    1.031557    0.184391    0.778118    11.00000   -1.20000
AFIX   0
C21   1    1.194580    0.444487    0.787756    11.00000    0.02799    0.02365 =
         0.02008   -0.00107    0.00594   -0.00252
AFIX  23
H21A  2    1.231904    0.473422    0.748441    11.00000   -1.20000
H21B  2    1.264086    0.422251    0.826767    11.00000   -1.20000
AFIX   0
C22   1    1.115442    0.505022    0.826779    11.00000    0.02538    0.03435 =
         0.06055   -0.01868    0.01020   -0.00263
AFIX  23
H22A  2    1.050271    0.530141    0.786814    11.00000   -1.20000
H22B  2    1.071994    0.474671    0.862414    11.00000   -1.20000
AFIX   0
C23   1    1.196617    0.572715    0.871826    11.00000    0.02169    0.02722 =
         0.03942   -0.01188    0.01187   -0.00378
C24   1    1.198430    0.652178    0.840800    11.00000    0.03078    0.03162 =
         0.02613   -0.00368    0.00024    0.00696
AFIX  43
H24   2    1.149789    0.664505    0.791698    11.00000   -1.20000
AFIX   0
C25   1    1.273587    0.712861    0.883893    11.00000    0.03094    0.02277 =
         0.02885    0.00009    0.00500    0.00026
AFIX  43
H25   2    1.272654    0.765784    0.862447    11.00000   -1.20000
AFIX   0
C26   1    1.348071    0.621788    0.983183    11.00000    0.04228    0.03096 =
         0.02395    0.00197    0.00693   -0.00133
AFIX  43
H26   2    1.399772    0.610288    1.031550    11.00000   -1.20000
AFIX   0
C27   1    1.275676    0.558212    0.944128    11.00000    0.04940    0.02333 =
         0.03310    0.00575    0.01830   -0.00180
AFIX  43
H27   2    1.279752    0.505484    0.966219    11.00000   -1.20000
AFIX   0
C28   1    0.845889    0.354090    0.864157    11.00000    0.03616    0.03573 =
         0.04527   -0.01273    0.00674   -0.00948
C29   1    0.913678    0.310417    0.933915    11.00000    0.04528    0.04838 =
         0.04466   -0.00474    0.00606   -0.00520
AFIX 133
H29A  2    0.986212    0.281447    0.921215    11.00000   -1.50000
H29B  2    0.856525    0.271413    0.951261    11.00000   -1.50000
H29C  2    0.942702    0.349783    0.974965    11.00000   -1.50000
AFIX   0
P     6    0.725287    0.436152    0.415784    11.00000    0.03096    0.02186 =
         0.01527    0.00051    0.00461    0.00343
F1    5    0.605005    0.455954    0.457478    11.00000    0.03714    0.03507 =
         0.03118   -0.00184    0.01623    0.00208
F2    5    0.757342    0.533612    0.415363    11.00000    0.03656    0.02462 =
         0.02668    0.00167    0.00130   -0.00453
F3    5    0.843153    0.416800    0.374199    11.00000    0.04770    0.04817 =
         0.03542    0.00682    0.01997    0.01925
F4    5    0.691205    0.339281    0.416515    11.00000    0.07521    0.02020 =
         0.02485   -0.00026    0.01126    0.00094
F5    5    0.632973    0.445663    0.331119    11.00000    0.03962    0.02646 =
         0.01845    0.00137   -0.00355   -0.00591
F6    5    0.814402    0.426459    0.500751    11.00000    0.04535    0.03972 =
         0.02264    0.00712   -0.00424    0.00985
HKLF 4
REM  import in P 21/n
REM R1 =  0.0406 for   5415 Fo > 4sig(Fo)  and  0.0457 for all   6066 data
REM    406 parameters refined using      0 restraints
END
WGHT      0.0541      8.7438
REM Highest difference peak  1.394,  deepest hole -2.498,  1-sigma level  0.171
Q1    1   0.6931  0.0497  0.8649  11.00000  0.05    1.39
Q2    1   0.6999  0.1468  0.5956  11.00000  0.05    1.38
Q3    1   0.8497  0.0837  0.6534  11.00000  0.05    1.35
Q4    1   1.0880  0.3487  0.5893  11.00000  0.05    1.30
Q5    1   0.9011  0.1523  0.6706  11.00000  0.05    1.12
Q6    1   0.7515  0.0766  0.6202  11.00000  0.05    0.92
Q7    1   0.8542  0.2217  0.6650  11.00000  0.05    0.91
Q8    1   0.7875  0.2198  0.5885  11.00000  0.05    0.89
Q9    1   0.7966  0.1396  0.7198  11.00000  0.05    0.85
Q10   1   0.9255  0.1414  0.6152  11.00000  0.05    0.84
Q11   1   0.6936  0.1474  0.6615  11.00000  0.05    0.84
Q12   1   0.7434  0.2216  0.6205  11.00000  0.05    0.83
Q13   1   0.8175  0.1449  0.5519  11.00000  0.05    0.82
Q14   1   0.7834  0.0763  0.5864  11.00000  0.05    0.80
Q15   1   0.7016  0.2003  0.6312  11.00000  0.05    0.74
Q16   1   0.8112  0.1803  0.7149  11.00000  0.05    0.70
Q17   1   0.8337  0.1257  0.5652  11.00000  0.05    0.64
Q18   1   0.8135  0.3473  1.0248  11.00000  0.05    0.59
Q19   1   0.8867  0.1835  0.5862  11.00000  0.05    0.59
Q20   1   0.8337  0.3599  1.0373  11.00000  0.05    0.57
;
data_global
_journal_date_recd_electronic     2014-06-09
_journal_date_accepted     2014-06-16
_journal_name_full     'Acta Crystallographica, Section E'
_journal_year     2014
_journal_volume     70
_journal_issue      7
_journal_page_first     m278
_journal_page_last     m279
_journal_paper_category     QM
_journal_paper_doi     10.1107/S1600536814014135
_journal_coeditor_code     CV5465
_publ_contact_author_name     'Guilardi, Silvana'
_publ_contact_author_address
;
Instituto de Qu\'imica - UFU
Uberl\^andia- MG
Brazil
;
_publ_contact_author_email     'silvana@ufu.br'
_publ_contact_author_fax     '+55-34-3239-4208'
_publ_contact_author_phone     '+55-34-3239-4444'
_publ_section_title
;\
<i>fac</i>-[1,2-Bis(pyridin-4-yl)ethane-\k<i>N</i>]tricarbonyl(1,10-\
phenanthroline-\k^2^<i>N</i>,<i>N</i>')rhenium(I) hexafluoridophosphate
acetonitrile monosolvate
;
loop_
    _publ_author_name
    _publ_author_address
    'Guilardi, Silvana'
;
Instituto de Qu\'imica -- UFU
Uberl\^andia--MG
Brazil
;
    'Patrocinio, Antonio Otavio Toledo'
;
Instituto de Qu\'imica -- UFU
Uberl\^andia--MG
Brazil
;
    'Sousa, Sinval Fernandes de'
;
Instituto de Qu\'imica -- UFU
Uberl\^andia--MG
Brazil
;
    'Ellena, Javier'
;
Instituto de F\'isica de S\~ao Carlos -- USP
13500-970--S\~ao Carlos, SP
Brazil
;
