# Supplementary material for: fac-[1,2-Bis(pyridin-4-yl)ethane-κN]tricarbon­yl(1,10-phenanthroline-κ2 N,N′)rhenium(I) hexa­fluorido­phosphate aceto­nitrile monosolvate
Source: Acta Crystallogr Sect E Struct Rep Online. 2014 Jun 25;70(Pt 7):m278–9. doi: 10.1107/S1600536814014135 (PMC4120603; doi:10.1107/S1600536814014135)
Supplement: Supplementary file 2 [file e-70-0m278-Isup2.hkl]

# 
# h,k,l, Fc-squared, Fo-squared, sigma(Fo-squared) and status flag 
# 
data_I
_shelx_title ' import in P 21/n' 
_shelx_refln_list_code          4 
_shelx_F_calc_maximum      390.42 
_exptl_crystal_F_000      1600.00 
_reflns_d_resolution_high  0.7936 
 
loop_ 
 _symmetry_equiv_pos_as_xyz 
 'x, y, z' 
 '-x+1/2, y+1/2, -z+1/2' 
 '-x, -y, -z' 
 'x-1/2, -y-1/2, z-1/2' 
 
_cell_length_a    10.5992 
_cell_length_b    16.1201 
_cell_length_c    17.3449 
_cell_angle_alpha  90.000 
_cell_angle_beta  100.879 
_cell_angle_gamma  90.000 
 
_shelx_F_squared_multiplier     1.000 
 
loop_ 
 _refln_index_h 
 _refln_index_k 
 _refln_index_l 
 _refln_F_squared_calc 
 _refln_F_squared_meas 
 _refln_F_squared_sigma 
 _refln_observed_status 
   2   0   0   129670.02    99112.67   2350.52 o 
   4   0   0     1170.45      960.63    173.14 o 
   6   0   0    26070.80    25952.27   3187.27 o 
   8   0   0    19004.30    19751.45   2724.26 o 
  10   0   0    16477.05    17049.89   2797.08 o 
  12   0   0     3379.88     3364.45    526.47 o 
   2   1   0     1883.49     2007.45     97.89 o 
   3   1   0     3515.25     2857.29    160.01 o 
   4   1   0    32181.98    30245.58   1555.22 o 
   5   1   0    21570.33    20251.34   1107.67 o 
   6   1   0    30446.96    27486.69   1865.56 o 
   7   1   0     4338.65     4291.79    299.05 o 
   8   1   0     3323.05     3271.94    290.27 o 
   9   1   0     1646.88     1761.08    175.16 o 
  10   1   0     5173.55     5449.79    516.12 o 
  11   1   0      264.03      224.92     61.18 o 
  12   1   0     2824.04     2894.36    388.95 o 
  13   1   0      571.42      438.81    175.12 o 
   1   2   0    32378.68    29698.25   2076.64 o 
   2   2   0     4418.96     3657.43    222.43 o 
   3   2   0    13395.72    12112.78    676.05 o 
   4   2   0      406.50      351.67     28.38 o 
   5   2   0      208.62      606.08     40.42 o 
   6   2   0     6895.44     6318.89    386.35 o 
   7   2   0    14288.10    15423.80    912.35 o 
   8   2   0     3960.19     3636.43    276.20 o 
   9   2   0    18057.91    19320.26   1498.06 o 
  10   2   0       91.20       70.73     50.72 o 
  11   2   0     5652.30     6358.38    574.78 o 
  12   2   0      688.22      666.74    148.86 o 
  13   2   0       15.32      -84.01     94.10 o 
   1   3   0     7220.43     7110.78    212.81 o 
   2   3   0     7706.81     9309.57    430.87 o 
   3   3   0    40401.84    35005.68   1751.56 o 
   4   3   0    15495.70    14747.01    838.44 o 
   5   3   0    53077.90    49229.64   2531.68 o 
   6   3   0     3965.22     3766.06    163.29 o 
   7   3   0    10217.70     9498.21    602.57 o 
   8   3   0      120.05      136.18     32.06 o 
   9   3   0       21.01       35.89     48.99 o 
  10   3   0      410.92      449.37     56.55 o 
  11   3   0     4186.47     4566.72    358.55 o 
  12   3   0     1102.38      966.35    117.85 o 
   1   4   0    33982.66    32340.67   1036.96 o 
   2   4   0    65686.15    63648.86   3045.54 o 
   3   4   0     9018.38     7237.50    322.16 o 
   4   4   0     1679.71     1729.21    125.38 o 
   5   4   0     7027.32     7085.03    292.24 o 
   6   4   0    14307.14    14231.63    634.00 o 
   7   4   0     4222.58     4062.54    235.09 o 
   8   4   0    21374.15    22160.82   1311.90 o 
   9   4   0     4656.45     4697.47    322.85 o 
  10   4   0     9842.63    11114.59    881.55 o 
  11   4   0     3328.11     3702.17    378.27 o 
  12   4   0     1489.70     1763.40    216.03 o 
   1   5   0     2087.90     1909.22     74.39 o 
   2   5   0    54072.46    50337.98   1163.92 o 
   3   5   0      726.46     1291.04    122.07 o 
   4   5   0    51380.35    50818.20   2659.42 o 
   5   5   0     6744.10     6394.99    397.62 o 
   6   5   0    26347.00    25644.58   1416.17 o 
   7   5   0     1260.64     1250.83     99.72 o 
   8   5   0     6079.12     6591.22    346.03 o 
   9   5   0      198.08      187.16     39.88 o 
  10   5   0       63.13      101.63     42.93 o 
  11   5   0      349.90      454.79     64.82 o 
  12   5   0     4310.76     4692.50    616.04 o 
   0   6   0    23479.09    23993.15    924.67 o 
   1   6   0    21257.80    20666.09    515.77 o 
   2   6   0     7105.28     6465.16    185.32 o 
   3   6   0     2070.57     1780.95     98.49 o 
   4   6   0      144.87      144.21     33.41 o 
   5   6   0        5.06       70.89     32.92 o 
   6   6   0     5320.90     5689.21    345.82 o 
   7   6   0     1837.43     2021.52    119.17 o 
   8   6   0     7128.56     7168.79    350.77 o 
   9   6   0     3161.14     3569.37    232.42 o 
  10   6   0     9326.83    10334.03    678.03 o 
  11   6   0     4346.65     4673.37    387.46 o 
  12   6   0      873.32     1029.20    187.18 o 
   1   7   0     4068.17     3506.14     90.08 o 
   2   7   0      256.75      317.75     34.93 o 
   3   7   0    24234.28    22409.99    576.21 o 
   4   7   0     1868.50     1722.70     67.75 o 
   5   7   0    43064.12    43196.18   2208.11 o 
   6   7   0     2401.61     2210.99    148.83 o 
   7   7   0     5108.33     5125.73    306.10 o 
   8   7   0      498.41      486.13     54.23 o 
   9   7   0      677.94      889.08     66.97 o 
  10   7   0      573.97      644.36     56.73 o 
  11   7   0     6417.85     7332.69    556.76 o 
  12   7   0      818.02     1048.39    228.81 o 
   0   8   0     1938.58     2115.13    108.05 o 
   1   8   0    50545.69    47595.93    794.13 o 
   2   8   0     2990.83     3140.93    166.08 o 
   3   8   0    18063.00    17708.71    420.03 o 
   4   8   0     1954.85     1953.05     62.04 o 
   5   8   0      156.44      213.32     40.80 o 
   6   8   0      989.40      962.87     83.70 o 
   7   8   0     9093.97     9883.17    708.01 o 
   8   8   0      386.12      481.52     69.96 o 
   9   8   0    12462.54    13706.40    933.08 o 
  10   8   0      921.92      883.91     74.87 o 
  11   8   0     3824.67     4143.79    346.08 o 
  12   8   0      331.98      349.67     94.48 o 
   1   9   0     3927.05     3473.23    110.05 o 
   2   9   0     3277.60     3072.69    145.26 o 
   3   9   0    23864.81    23363.69    499.89 o 
   4   9   0    20118.34    19849.30    502.73 o 
   5   9   0     8243.77     8017.57    303.49 o 
   6   9   0    12038.53    12346.21    411.25 o 
   7   9   0     6222.08     6015.50    313.05 o 
   8   9   0     1986.85     1749.40    183.37 o 
   9   9   0      420.38      511.48     62.20 o 
  10   9   0      101.03      217.72     76.76 o 
  11   9   0      543.14      530.14     82.92 o 
   0  10   0    65750.76    72159.27   2742.30 o 
   1  10   0     2289.80     2442.00    100.64 o 
   2  10   0    36682.59    36721.23   1249.20 o 
   3  10   0      262.21      266.32     57.42 o 
   4  10   0     2075.23     2058.86    107.35 o 
   5  10   0     1911.50     1944.68     64.10 o 
   6  10   0     1928.99     1684.68     90.16 o 
   7  10   0      623.44      610.25     93.78 o 
   8  10   0    15111.25    15234.61    725.34 o 
   9  10   0       32.33       55.05     68.73 o 
  10  10   0     6850.19     7172.59    367.98 o 
  11  10   0      108.74      102.95     74.81 o 
   1  11   0     3575.64     3676.59    145.03 o 
   2  11   0    16759.24    16957.73    475.58 o 
   3  11   0     9245.61     9322.08    324.44 o 
   4  11   0    12054.34    12199.81    507.86 o 
   5  11   0     6289.72     6160.14    335.86 o 
   6  11   0     8864.53     9239.93    219.76 o 
   7  11   0     3776.73     3762.01    156.30 o 
   8  11   0      639.53      613.39     79.41 o 
   9  11   0      256.96      200.67     81.23 o 
  10  11   0     1219.64      974.97    103.57 o 
  11  11   0      203.46      336.61    192.09 o 
   0  12   0     2752.65     2865.09    238.76 o 
   1  12   0     9865.70    10527.48    340.01 o 
   2  12   0     2680.63     2592.58    131.57 o 
   3  12   0     1897.80     1771.64     93.31 o 
   4  12   0       15.26      -51.31     51.31 o 
   5  12   0       94.27       76.95     51.93 o 
   6  12   0     3650.82     3652.75    190.89 o 
   7  12   0     8099.05     7854.56    365.09 o 
   8  12   0     4707.27     4712.26    313.98 o 
   9  12   0     9798.49    10261.85    495.14 o 
  10  12   0      421.80      594.38     81.51 o 
   1  13   0     2523.21     2438.42     89.64 o 
   2  13   0       25.31      -25.99     62.56 o 
   3  13   0     8560.20     8898.29    409.81 o 
   4  13   0     1303.98     1135.87     78.49 o 
   5  13   0    20465.48    21937.27    736.36 o 
   6  13   0      676.75      521.60     72.13 o 
   7  13   0    10142.07    10991.30    555.61 o 
   8  13   0       18.74        8.19     51.93 o 
   9  13   0      240.57      203.99     57.77 o 
  10  13   0      258.21      243.05    103.32 o 
   0  14   0    16665.49    18723.63    525.37 o 
   1  14   0     8133.31     9224.15    660.19 o 
   2  14   0    11527.53    12711.03    564.80 o 
   3  14   0      831.74      836.97     67.89 o 
   4  14   0     3132.87     3160.83    207.78 o 
   5  14   0      148.80       94.94     63.39 o 
   6  14   0     2733.37     2500.89    118.83 o 
   7  14   0     1227.57     1131.58    103.38 o 
   8  14   0     3962.91     3825.80    144.35 o 
   9  14   0     1489.93     1477.22    169.86 o 
   1  15   0      672.77      636.42     66.32 o 
   2  15   0    14279.83    15951.55    620.42 o 
   3  15   0      214.53      319.33     86.12 o 
   4  15   0    20828.38    23430.21   1467.13 o 
   5  15   0      554.78      452.27     89.64 o 
   6  15   0     6436.25     6670.66    376.49 o 
   7  15   0       61.19      101.78     68.18 o 
   8  15   0      734.39      656.40    106.06 o 
   0  16   0      916.84      893.74    114.67 o 
   1  16   0     2123.91     2272.01    225.34 o 
   2  16   0     4791.32     5434.52    359.20 o 
   3  16   0     1186.87     1108.21    111.18 o 
   4  16   0      360.12      336.48     76.44 o 
   5  16   0        3.11       -7.91     72.31 o 
   6  16   0     1004.39      936.58     97.77 o 
   7  16   0      368.87      245.48    106.65 o 
   8  16   0     4515.88     3635.81    294.92 o 
   1  17   0     1675.27     1773.29     93.11 o 
   2  17   0      403.34      348.60     70.63 o 
   3  17   0     5012.92     5166.33    398.70 o 
   4  17   0     1186.55     1336.24    137.19 o 
   5  17   0     7971.31     7755.89    533.40 o 
   6  17   0      215.43      133.26     97.96 o 
   7  17   0     1717.80     1696.80    151.22 o 
   0  18   0      975.44     1031.30    128.54 o 
   1  18   0     5987.74     6898.11    425.48 o 
   2  18   0       38.74      -16.12     93.90 o 
   3  18   0     3481.97     3730.83    272.96 o 
   4  18   0       40.50       33.76    103.45 o 
   5  18   0       57.79       -5.60     93.37 o 
   6  18   0      242.67      100.90     96.11 o 
   1  19   0     1287.30     1378.47    104.79 o 
   2  19   0     1522.99     1506.67    186.99 o 
   3  19   0     3779.65     3611.26    339.56 o 
   4  19   0     5498.94     5131.55    694.46 o 
   0  20   0     8288.35     7266.30   2665.51 o 
   1  20   0      603.08      504.39    174.86 o 
   2  20   0     2692.88     2792.36    414.16 o 
 -13   0   1      726.78      496.68    137.51 o 
 -11   0   1       17.36      126.81     85.61 o 
  -9   0   1     5693.61     5884.35   1045.78 o 
  -7   0   1    31673.38    31220.54   3926.48 o 
  -5   0   1    44719.99    41732.21   4822.95 o 
  -3   0   1     4432.28     3636.61    315.51 o 
   3   0   1    32192.88    29224.63   2347.14 o 
   5   0   1    30351.27    26726.19   2934.75 o 
   7   0   1     7734.44     7286.84    778.99 o 
   9   0   1    25808.35    27132.03   3896.11 o 
  11   0   1     6504.24     6678.76   1204.94 o 
 -13   1   1     2546.39     2806.64    538.44 o 
 -12   1   1     3414.67     3429.25    368.04 o 
 -11   1   1     4976.98     5097.46    459.11 o 
 -10   1   1     4774.58     4837.40    480.89 o 
  -9   1   1     4627.60     4761.47    461.87 o 
  -8   1   1     2170.93     2112.08    212.74 o 
  -7   1   1     1423.66     1537.52    124.11 o 
  -6   1   1     1580.85     1669.79    171.42 o 
  -5   1   1     5979.57     4741.52    249.32 o 
  -4   1   1     6127.61     6008.35    323.17 o 
  -3   1   1    34392.49    27715.78   1446.90 o 
  -2   1   1    11450.88    10720.70    558.93 o 
   2   1   1     4503.10     4423.75    272.69 o 
   3   1   1     8710.64     8799.65    467.01 o 
   4   1   1    12684.01    12211.18    733.15 o 
   5   1   1    23964.17    22451.08   1422.91 o 
   6   1   1    19252.86    18072.88   1107.68 o 
   7   1   1    40511.24    39650.30   2922.06 o 
   8   1   1    10567.57    10395.68    916.14 o 
   9   1   1     9035.31     9312.59    925.01 o 
  10   1   1     1207.47     1328.66    110.10 o 
  11   1   1      391.60      484.90     74.56 o 
  12   1   1     1417.08     1316.58    200.99 o 
 -13   2   1        5.52      -63.13     65.10 o 
 -12   2   1      520.74      550.82     75.30 o 
 -11   2   1      279.36      300.54     66.43 o 
 -10   2   1     4692.02     4713.07    548.57 o 
  -9   2   1      491.13      460.95     51.49 o 
  -8   2   1    30969.30    31936.29   2428.65 o 
  -7   2   1     4443.44     4065.90    277.51 o 
  -6   2   1    40074.74    37717.27   1769.66 o 
  -5   2   1     1480.69     1426.35     83.38 o 
  -4   2   1    21274.38    20732.06   1107.31 o 
  -3   2   1     8466.25     9029.42    448.67 o 
  -2   2   1    19811.96    18262.01   1057.33 o 
  -1   2   1     8935.53     6859.58    471.68 o 
   1   2   1    52540.80    47818.18   2298.33 o 
   3   2   1     4500.46     3401.57    198.56 o 
   4   2   1    26287.14    23313.75   1059.41 o 
   5   2   1      124.84       88.03     22.21 o 
   6   2   1     3002.59     3025.85    182.64 o 
   7   2   1      184.59      121.49     32.27 o 
   8   2   1     4682.08     5097.28    354.57 o 
   9   2   1       53.15      -42.62     48.30 o 
  10   2   1     7557.34     8327.95    728.25 o 
  11   2   1      488.98      508.72    100.06 o 
  12   2   1     7253.59     8085.85    958.25 o 
 -13   3   1      467.10      593.95     87.63 o 
 -12   3   1     6838.42     7557.85    790.93 o 
 -11   3   1      481.04      352.48     65.21 o 
 -10   3   1     4746.80     4879.19    451.53 o 
  -9   3   1       26.04       99.82     44.87 o 
  -8   3   1      724.72      805.35     61.06 o 
  -7   3   1      220.31      176.95     27.27 o 
  -6   3   1     2009.97     1791.01    117.89 o 
  -5   3   1     3189.66     3301.09    128.45 o 
  -4   3   1    18097.99    15507.81    886.11 o 
  -3   3   1    10124.83    10619.41    481.20 o 
  -2   3   1    92741.92    84151.60   7240.13 o 
  -1   3   1    26189.95    27670.27   1168.10 o 
   0   3   1    47627.01    46739.29    954.06 o 
   1   3   1      241.01      326.74     15.89 o 
   2   3   1    22540.97    19957.49    853.97 o 
   3   3   1    11261.50     9708.85    450.00 o 
   4   3   1    16904.78    13925.14    745.20 o 
   5   3   1     5783.72     5295.10    325.18 o 
   6   3   1    24717.19    24444.94   1292.58 o 
   7   3   1     2076.66     1971.00    110.25 o 
   8   3   1    20751.82    22132.38   1329.70 o 
   9   3   1     3567.29     3525.59    313.86 o 
  10   3   1     2176.43     2213.22    148.11 o 
  11   3   1      109.48       42.81     58.08 o 
  12   3   1     1431.42     1308.59    202.70 o 
 -12   4   1      595.92      627.19    107.53 o 
 -11   4   1       82.78      115.09     50.90 o 
 -10   4   1       69.37      122.47     49.30 o 
  -9   4   1     6238.13     6891.10    409.98 o 
  -8   4   1     4476.60     4789.23    336.96 o 
  -7   4   1    11611.20    11303.57    716.13 o 
  -6   4   1    12617.04    12524.01    810.97 o 
  -5   4   1     4087.63     3686.04    251.88 o 
  -4   4   1     7711.97     7982.64    398.69 o 
  -3   4   1     1507.49     1259.70     80.57 o 
  -2   4   1       26.63      175.07     33.33 o 
  -1   4   1    14439.13    13609.30    470.96 o 
   0   4   1      257.30      266.89     23.18 o 
   1   4   1    53125.47    49436.78   1259.65 o 
   2   4   1    69667.05    64711.60   2475.05 o 
   3   4   1    99425.98    99961.92   6201.90 o 
   4   4   1    33749.49    30597.11   1330.98 o 
   5   4   1     2182.58     1840.65     84.79 o 
   6   4   1      476.98      345.73     49.36 o 
   7   4   1       55.18      333.81     42.37 o 
   8   4   1     6889.57     6855.88    436.47 o 
   9   4   1     6982.02     7904.11    536.18 o 
  10   4   1     7582.68     8316.30    705.38 o 
  11   4   1     7972.33     8399.50    751.27 o 
  12   4   1     4654.42     4772.92    725.59 o 
 -12   5   1       95.99      139.18     74.54 o 
 -11   5   1    11957.05    13571.23   1516.99 o 
 -10   5   1        0.08       13.51     40.78 o 
  -9   5   1     7494.22     8676.43    581.36 o 
  -8   5   1      206.77      276.46     36.28 o 
  -7   5   1      965.98     1024.38     52.35 o 
  -6   5   1     1949.05     1845.08    106.58 o 
  -5   5   1    18519.76    17532.05   1059.95 o 
  -4   5   1        3.36       84.42     33.39 o 
  -3   5   1    95569.37    86976.71   3719.29 o 
  -2   5   1      563.18      823.14     77.12 o 
  -1   5   1    17677.47    17382.17    387.82 o 
   0   5   1    10575.30     9949.29    264.03 o 
   1   5   1     6081.44     6407.81    227.01 o 
   2   5   1     1126.65     1484.09     95.96 o 
   3   5   1      286.45      443.08     51.36 o 
   4   5   1        8.20      445.28     58.62 o 
   5   5   1    11266.55    10047.38    466.90 o 
   6   5   1      337.67      310.24     37.60 o 
   7   5   1    24961.98    24909.42    995.24 o 
   8   5   1      284.03      267.64     40.05 o 
   9   5   1     5470.80     5853.07    425.47 o 
  10   5   1      244.33      220.35     50.39 o 
  11   5   1       20.46       76.50     67.00 o 
  12   5   1      156.81       71.14     94.04 o 
 -12   6   1      248.39      149.28     94.44 o 
 -11   6   1      572.14      626.80     66.78 o 
 -10   6   1      661.87      806.57     51.68 o 
  -9   6   1     5408.84     5625.63    379.49 o 
  -8   6   1     5629.53     6152.23    480.90 o 
  -7   6   1    14318.62    14832.98    816.71 o 
  -6   6   1    12424.94    13324.68    629.79 o 
  -5   6   1    19713.79    18806.33    955.48 o 
  -4   6   1     4382.99     4363.52    155.14 o 
  -3   6   1     1686.76     1638.61     56.63 o 
  -2   6   1     3040.67     2460.68    345.13 o 
  -1   6   1    10674.18     9615.07    252.62 o 
   0   6   1      892.98     1046.37     66.79 o 
   1   6   1    25736.05    23790.03    584.66 o 
   2   6   1    19461.42    20094.63    589.31 o 
   3   6   1    36865.46    34992.05   1539.72 o 
   4   6   1    20019.23    19308.18   1055.92 o 
   5   6   1    11222.47    10341.94    609.89 o 
   6   6   1     2945.43     2925.94    251.39 o 
   7   6   1      388.69      490.91     54.37 o 
   8   6   1     2760.91     2612.76    152.54 o 
   9   6   1     3298.11     3531.51    265.35 o 
  10   6   1     5371.54     5644.59    382.40 o 
  11   6   1     5991.38     6637.21    451.91 o 
  12   6   1     2546.41     2418.16    506.33 o 
 -12   7   1     6445.21     7330.45   1521.93 o 
 -11   7   1     1457.28     1629.68    128.30 o 
 -10   7   1     4719.47     5023.80    292.08 o 
  -9   7   1     1387.38     1423.41    104.21 o 
  -8   7   1      426.49      564.44     52.16 o 
  -7   7   1      121.29      140.82     41.52 o 
  -6   7   1     3699.01     3314.32    186.28 o 
  -5   7   1      346.73      407.19     45.56 o 
  -4   7   1    19994.58    18967.46    803.52 o 
  -3   7   1     3294.57     2843.23    131.17 o 
  -2   7   1    52463.57    50907.45   1291.03 o 
  -1   7   1    11320.71    10366.11    241.84 o 
   0   7   1    36521.48    36807.20    850.62 o 
   1   7   1     4033.67     3866.66    162.11 o 
   2   7   1      934.86      859.93     41.01 o 
   3   7   1     9991.48     9536.60    193.20 o 
   4   7   1    14044.64    14937.23    745.33 o 
   5   7   1     3630.02     3131.93    211.22 o 
   6   7   1    23853.30    24542.27   1435.78 o 
   7   7   1     2938.34     2915.21    215.65 o 
   8   7   1    13047.31    14426.75    773.97 o 
   9   7   1     1422.23     1599.79    129.36 o 
  10   7   1     4601.55     4642.34    314.26 o 
  11   7   1      104.23      178.58     54.61 o 
  12   7   1       65.82      136.97     78.71 o 
 -12   8   1       10.55      -19.09     95.50 o 
 -11   8   1       81.06       65.56     49.58 o 
 -10   8   1     4638.73     4435.65    247.04 o 
  -9   8   1     2868.09     2860.61    196.36 o 
  -8   8   1    10116.11    10168.62    414.31 o 
  -7   8   1     3879.07     3763.87    200.02 o 
  -6   8   1    17694.68    17013.86    528.04 o 
  -5   8   1     2114.04     2097.59    157.16 o 
  -4   8   1    25115.69    24914.11    896.70 o 
  -3   8   1     1761.23     1756.29     80.57 o 
  -2   8   1     1145.45     1199.26     60.23 o 
  -1   8   1     6478.58     5880.68    174.62 o 
   0   8   1    25981.22    25041.26    509.51 o 
   1   8   1    15062.46    15420.81    451.47 o 
   2   8   1    58293.95    57609.51   1414.10 o 
   3   8   1     7184.60     6953.10    291.48 o 
   4   8   1    33606.36    32608.03    928.54 o 
   5   8   1      601.62      679.61     48.58 o 
   6   8   1     1491.92     1504.69     58.06 o 
   7   8   1      755.78      774.27     57.34 o 
   8   8   1     3032.45     3155.85    192.01 o 
   9   8   1       53.16      123.92     49.82 o 
  10   8   1    12629.13    14585.88   1074.59 o 
  11   8   1      314.71      315.00     61.63 o 
 -11   9   1     5709.12     5691.75    318.39 o 
 -10   9   1     4298.35     4422.92    260.02 o 
  -9   9   1     5638.70     6103.28    339.90 o 
  -8   9   1     2697.69     2416.68    145.73 o 
  -7   9   1       16.27       40.96     50.71 o 
  -6   9   1     2106.13     2006.51    122.96 o 
  -5   9   1    10107.78     9989.74    312.97 o 
  -4   9   1     9630.09     9632.97    269.07 o 
  -3   9   1    13390.40    13834.69    502.65 o 
  -2   9   1     3410.92     2939.42     93.68 o 
  -1   9   1    15275.85    14486.25    359.98 o 
   0   9   1      353.10      353.34     42.31 o 
   1   9   1      213.82      122.56     23.34 o 
   2   9   1       24.22       56.93     37.31 o 
   3   9   1     6778.42     6122.09    152.31 o 
   4   9   1     7084.49     6530.51    182.06 o 
   5   9   1    14366.63    13645.36    562.58 o 
   6   9   1    17376.01    16556.29    638.02 o 
   7   9   1     8226.90     8760.58    512.33 o 
   8   9   1     9186.04     9768.62    670.53 o 
   9   9   1     4626.15     5004.08    379.32 o 
  10   9   1       96.80       73.92     51.10 o 
  11   9   1      134.74      148.05     69.27 o 
 -11  10   1       70.53      241.00    111.26 o 
 -10  10   1      101.02       81.48     66.75 o 
  -9  10   1     5426.64     5505.43    231.33 o 
  -8  10   1      199.11      173.18     64.61 o 
  -7  10   1    19316.26    19881.72    669.20 o 
  -6  10   1      169.43      216.65     49.01 o 
  -5  10   1     9183.75     9069.57    181.09 o 
  -4  10   1      235.82      277.08     44.46 o 
  -3  10   1      436.80      335.49     40.21 o 
  -2  10   1      357.31      351.61     48.36 o 
  -1  10   1    14033.53    13846.60    382.23 o 
   0  10   1     2337.90     2555.86     93.45 o 
   1  10   1    15167.65    14478.94    427.71 o 
   2  10   1     3117.72     3094.55    195.92 o 
   3  10   1    10737.71    10629.75    311.91 o 
   4  10   1       35.39       48.89     28.69 o 
   5  10   1     2239.01     1992.28     67.03 o 
   6  10   1      729.81      587.64     42.82 o 
   7  10   1        6.01       15.94     46.55 o 
   8  10   1      176.35      149.02     57.64 o 
   9  10   1     5946.40     5942.10    252.72 o 
  10  10   1       49.88      205.05     71.96 o 
  11  10   1     5611.30     5633.17    758.88 o 
 -11  11   1     2720.25     2485.47    577.18 o 
 -10  11   1     3009.52     2982.26    244.40 o 
  -9  11   1     2909.96     2661.59    233.96 o 
  -8  11   1      697.33      556.79     70.69 o 
  -7  11   1        0.38      -13.42     46.60 o 
  -6  11   1     1525.96     1629.73     62.08 o 
  -5  11   1     6864.12     6764.48    321.31 o 
  -4  11   1     5541.79     5654.71    155.73 o 
  -3  11   1    21777.77    22794.45    746.10 o 
  -2  11   1     9532.18     9683.80    241.30 o 
  -1  11   1    43203.14    45681.55   1176.99 o 
   0  11   1     1490.78     1254.96     73.18 o 
   1  11   1    13513.63    14428.58    328.81 o 
   2  11   1      309.91      293.03     52.10 o 
   3  11   1       33.29       34.55     41.34 o 
   4  11   1     5275.74     5017.20    147.90 o 
   5  11   1    13654.60    14332.80    462.62 o 
   6  11   1     8249.69     7935.63    186.70 o 
   7  11   1    18197.70    19426.21    912.68 o 
   8  11   1     7319.06     7325.24    397.03 o 
   9  11   1     2447.81     2131.88    171.05 o 
  10  11   1       93.25       86.19     69.70 o 
 -10  12   1     2365.24     2299.67    152.71 o 
  -9  12   1      268.51      238.05     77.40 o 
  -8  12   1    11627.20    12577.90    541.07 o 
  -7  12   1      887.03      847.07     59.11 o 
  -6  12   1    11336.87    11666.86    460.39 o 
  -5  12   1      419.57      535.26     67.88 o 
  -4  12   1     1293.55     1229.72    116.18 o 
  -3  12   1      396.67      341.47     80.59 o 
  -2  12   1     1394.23     1565.92     84.15 o 
  -1  12   1      309.25      297.74     73.00 o 
   0  12   1    32582.27    35984.91    953.68 o 
   1  12   1     7587.96     8126.04    190.74 o 
   2  12   1    29992.66    32512.96    868.43 o 
   3  12   1      150.79      258.64     56.04 o 
   4  12   1    13574.06    13777.90    526.82 o 
   5  12   1       37.22       79.14     55.42 o 
   6  12   1     3314.45     3116.33    169.38 o 
   7  12   1       42.46        8.73     49.23 o 
   8  12   1     1432.40     1372.19    107.28 o 
   9  12   1      211.43      172.93     71.00 o 
  10  12   1     3760.59     4012.60    306.67 o 
 -10  13   1     8177.61     8124.49    736.90 o 
  -9  13   1       10.04        4.15     59.56 o 
  -8  13   1      181.49      168.67     53.90 o 
  -7  13   1      636.55      746.88     98.91 o 
  -6  13   1     2045.79     1895.83    111.69 o 
  -5  13   1     1021.10      992.11     81.32 o 
  -4  13   1    17592.15    19453.34    872.33 o 
  -3  13   1    11403.29    12234.24    418.09 o 
  -2  13   1    19328.19    22112.93   1007.49 o 
  -1  13   1     1708.73     1590.99     93.67 o 
   0  13   1     8174.25     9058.38    237.76 o 
   1  13   1        7.22      -34.42     47.74 o 
   2  13   1      184.02       54.81     51.58 o 
   3  13   1     5728.97     5492.50    216.77 o 
   4  13   1     9567.02     9766.25    485.63 o 
   5  13   1       50.84       64.27     62.72 o 
   6  13   1    10799.42    10956.03    364.92 o 
   7  13   1      392.32      394.33     55.99 o 
   8  13   1     7168.44     8089.37    443.65 o 
   9  13   1      636.14      586.68     69.50 o 
  -9  14   1     3449.00     3284.83    319.47 o 
  -8  14   1     2188.97     2029.81    111.25 o 
  -7  14   1     6669.24     6645.26    332.17 o 
  -6  14   1     8491.99     9141.86    499.32 o 
  -5  14   1     1995.09     1854.12     95.51 o 
  -4  14   1     2874.09     2920.84    223.12 o 
  -3  14   1       16.11       97.78     60.30 o 
  -2  14   1      171.98      206.85     56.25 o 
  -1  14   1     1165.28     1126.47     85.74 o 
   0  14   1     9514.16    10482.29    227.82 o 
   1  14   1     5179.97     5312.09    284.14 o 
   2  14   1     1959.63     2299.44    146.35 o 
   3  14   1     9427.85     9510.16    355.03 o 
   4  14   1     5456.11     5828.77    263.53 o 
   5  14   1     1441.01     1292.80     83.65 o 
   6  14   1        5.97       52.48     59.16 o 
   7  14   1      147.72       82.17     75.14 o 
   8  14   1     1354.09     1288.80     79.75 o 
   9  14   1     1703.23     1865.49    159.69 o 
  -8  15   1        0.55     -106.00    106.00 o 
  -7  15   1      190.94      261.95     76.30 o 
  -6  15   1        4.78       60.54     69.96 o 
  -5  15   1     4990.49     5047.74    368.74 o 
  -4  15   1      212.16      159.66     58.50 o 
  -3  15   1    20128.03    23143.46   1269.89 o 
  -2  15   1      391.72      308.59     58.96 o 
  -1  15   1     8689.63     9339.21    775.04 o 
   0  15   1        1.35      -15.29     15.29 o 
   1  15   1     3882.48     4167.00    141.50 o 
   2  15   1     1181.38     1194.13    124.80 o 
   3  15   1     1832.74     1944.31    107.89 o 
   4  15   1       74.02       86.25     80.03 o 
   5  15   1     9363.57     9998.99    384.05 o 
   6  15   1       14.33       29.32     71.20 o 
   7  15   1     7863.39     8095.59    554.89 o 
   8  15   1        2.91      -32.71     71.98 o 
  -8  16   1     4696.52     4405.22    435.84 o 
  -7  16   1     5052.80     4395.38    265.65 o 
  -6  16   1     2519.00     2387.77    141.93 o 
  -5  16   1     6185.57     6323.75    427.73 o 
  -4  16   1      143.97       34.16     71.42 o 
  -3  16   1      494.49      295.87     82.88 o 
  -2  16   1     3803.91     4285.47    163.77 o 
  -1  16   1     1858.13     1943.67     87.39 o 
   0  16   1     1442.33     1371.11     62.99 o 
   1  16   1     4518.03     4749.01    204.44 o 
   2  16   1     5195.45     5413.06    225.94 o 
   3  16   1     9039.12    10062.60    758.02 o 
   4  16   1     1948.06     1957.19    114.17 o 
   5  16   1     2290.36     2418.18    334.87 o 
   6  16   1      413.19      353.48    126.71 o 
   7  16   1      160.41      256.96     79.12 o 
  -7  17   1      189.40       28.15    108.55 o 
  -6  17   1     1756.42     1492.23    121.30 o 
  -5  17   1      239.10      221.67     89.46 o 
  -4  17   1     9617.03    10447.76    685.83 o 
  -3  17   1     1208.83     1261.82    101.94 o 
  -2  17   1    14782.39    16974.95    928.74 o 
  -1  17   1     1077.71     1191.66     67.65 o 
   0  17   1     5925.39     6589.11    320.60 o 
   1  17   1       15.77       66.93     64.30 o 
   2  17   1       63.38       87.80     71.80 o 
   3  17   1      845.56      811.48     81.69 o 
   4  17   1     3810.05     4067.40    273.73 o 
   5  17   1     1396.15     1484.59    109.84 o 
   6  17   1     6014.11     5019.98    743.44 o 
   7  17   1      172.88      135.83    130.10 o 
  -6  18   1     3662.83     2969.34    322.76 o 
  -5  18   1      484.41      510.03    120.12 o 
  -4  18   1     2894.51     3224.55    297.95 o 
  -3  18   1      291.40      176.22     74.57 o 
  -2  18   1       99.32      147.27     70.68 o 
  -1  18   1     2145.27     2205.24    177.32 o 
   0  18   1     1756.71     1885.27    108.89 o 
   1  18   1     1220.13     1267.11     96.15 o 
   2  18   1     8886.20    10474.27    581.33 o 
   3  18   1      809.20      997.32     94.75 o 
   4  18   1     4105.78     4059.96    438.13 o 
   5  18   1      295.21      234.30    114.59 o 
  -4  19   1     2421.21     2644.92    398.69 o 
  -3  19   1     3552.43     3312.21    259.01 o 
  -2  19   1     3068.68     3093.76    324.17 o 
  -1  19   1     1627.54     1516.88    108.59 o 
   0  19   1     1650.18     1618.85    138.42 o 
   1  19   1     1368.83     1376.86    104.46 o 
   2  19   1       59.22       51.34     82.56 o 
   3  19   1     1517.57     1520.24    191.30 o 
   4  19   1      132.79      340.00    152.69 o 
  -2  20   1       39.74       54.51    103.47 o 
  -1  20   1     2152.69     2027.68    352.00 o 
   0  20   1       53.54       60.36    106.61 o 
   1  20   1     4452.51     3612.94    706.76 o 
 -12   0   2     2429.49     2691.07    492.16 o 
 -10   0   2       44.30       92.65    109.72 o 
  -8   0   2     8918.76     8228.64   1039.53 o 
  -6   0   2    52899.50    49474.87   5295.17 o 
  -4   0   2    18658.82    16412.48   1353.65 o 
   2   0   2     6647.91     6568.15    473.63 o 
   4   0   2    56504.07    49910.69   3888.89 o 
   6   0   2    30364.70    27337.68   2538.66 o 
   8   0   2     6745.72     5996.28    861.58 o 
  10   0   2     2231.03     2462.43    394.49 o 
  12   0   2    10857.89    12212.50   1819.21 o 
 -13   1   2       73.32       63.45     68.81 o 
 -12   1   2     1279.17     1366.59    117.18 o 
 -11   1   2     2513.33     2549.18    238.27 o 
 -10   1   2     8999.25     9456.72    950.85 o 
  -9   1   2     6961.38     6999.99    591.81 o 
  -8   1   2     8993.74     8816.14    782.04 o 
  -7   1   2     2451.24     2381.97    219.47 o 
  -6   1   2      343.04      437.17     52.21 o 
  -5   1   2      176.71      178.00     21.36 o 
  -4   1   2     9469.89     7686.90    425.78 o 
  -3   1   2      174.92     1317.34     59.54 o 
  -2   1   2     9739.53     8078.51    270.72 o 
  -1   1   2    36816.69    24870.41   4946.78 o 
   1   1   2    50749.86    45548.34   2182.17 o 
   2   1   2    21018.19    19356.47   1103.47 o 
   3   1   2     9045.14     7434.20    461.05 o 
   4   1   2      619.27      582.59     38.55 o 
   5   1   2      625.41     1274.23     85.58 o 
   6   1   2     9473.65     9420.18    682.35 o 
   7   1   2     2936.01     2834.64    267.18 o 
   8   1   2    21430.01    21958.46   1761.16 o 
   9   1   2     2882.35     2762.40    271.70 o 
  10   1   2     7120.41     7602.47    652.35 o 
  11   1   2      443.73      483.76     73.80 o 
  12   1   2     2692.92     2855.05    278.93 o 
 -13   2   2     6145.41     6216.37   1142.27 o 
 -12   2   2      289.11      331.82     63.31 o 
 -11   2   2     1804.17     2123.51    324.15 o 
 -10   2   2      419.83      478.03     57.01 o 
  -9   2   2       88.35       84.94     38.54 o 
  -8   2   2       15.61       43.53     35.35 o 
  -7   2   2     5833.96     5015.49    397.30 o 
  -6   2   2     3274.16     3163.13    191.73 o 
  -5   2   2    30701.69    28497.08   1462.88 o 
  -4   2   2      366.47      332.81     27.34 o 
  -3   2   2    34460.76    29843.99   1794.59 o 
  -2   2   2     1040.94     1198.80     89.98 o 
  -1   2   2      650.83      761.03     51.66 o 
   0   2   2    15389.39    14844.59    308.85 o 
   1   2   2    69571.52    62142.38   1585.81 o 
   2   2   2       92.59      233.62     26.86 o 
   3   2   2    40200.62    35059.84   1888.71 o 
   4   2   2     6887.73     5888.07    340.61 o 
   5   2   2    31477.30    28719.65   1892.60 o 
   6   2   2    11111.91    11103.31    649.28 o 
   7   2   2     5661.73     5177.27    352.15 o 
   8   2   2       34.31       71.85     37.43 o 
   9   2   2      476.45      752.24    135.81 o 
  10   2   2      828.53      724.40     80.27 o 
  11   2   2     7237.17     7835.01    736.89 o 
  12   2   2     1084.82     1062.95    136.93 o 
 -13   3   2      673.17      907.74    105.43 o 
 -12   3   2      136.06        5.88     59.16 o 
 -11   3   2     6930.95     7848.40    756.44 o 
 -10   3   2     1129.76     1187.99    211.15 o 
  -9   3   2    16076.23    17146.24   1356.93 o 
  -8   3   2      837.25      848.63     66.61 o 
  -7   3   2    10628.39    11295.35    673.95 o 
  -6   3   2       30.53       83.91     25.80 o 
  -5   3   2      485.59      495.02     34.58 o 
  -4   3   2     6730.63     6414.82    385.78 o 
  -3   3   2     3858.14     3072.29    172.89 o 
  -2   3   2       66.40      159.66     25.10 o 
  -1   3   2    18733.50    16185.93    331.60 o 
   0   3   2       93.25      155.49     14.01 o 
   1   3   2    41113.70    35783.68    836.87 o 
   2   3   2    19717.04    16956.34    896.99 o 
   3   3   2    53790.38    46776.71   2163.18 o 
   4   3   2     1674.46     1701.01     88.93 o 
   5   3   2     3952.98     4319.86    243.76 o 
   6   3   2     1552.31     1691.00     67.23 o 
   7   3   2    30511.12    31808.92   1702.57 o 
   8   3   2     3833.49     3646.70    227.63 o 
   9   3   2    26892.38    28623.63   2291.19 o 
  10   3   2     3091.25     3135.23    293.70 o 
  11   3   2     6455.08     6927.65    718.33 o 
  12   3   2       28.63       84.33     80.65 o 
 -13   4   2     2134.96     2539.48    302.70 o 
 -12   4   2     3937.73     4337.65    585.33 o 
 -11   4   2      355.24      417.41     56.19 o 
 -10   4   2      199.25      179.81     60.11 o 
  -9   4   2     1558.66     1675.09    117.98 o 
  -8   4   2     5643.29     5891.01    353.99 o 
  -7   4   2     2960.96     2551.69    146.43 o 
  -6   4   2    11583.06    10890.68    556.44 o 
  -5   4   2    17258.01    15937.58    964.63 o 
  -4   4   2    41019.72    37158.65   1006.09 o 
  -3   4   2    47719.46    41753.59   1672.72 o 
  -2   4   2     4537.37     5084.41    357.56 o 
  -1   4   2    16017.73    14800.22    294.32 o 
   0   4   2       77.90       98.84     18.98 o 
   1   4   2     9508.72     8594.52    183.94 o 
   2   4   2    33192.58    32611.61   1234.55 o 
   3   4   2    21411.88    18687.13    829.04 o 
   4   4   2    58129.16    56214.97   3206.33 o 
   5   4   2     7562.49     6761.10    393.20 o 
   6   4   2    25007.05    25145.26   1289.96 o 
   7   4   2     7914.18     8205.31    461.24 o 
   8   4   2     3816.81     4103.99    267.95 o 
   9   4   2     1511.67     1643.30    125.20 o 
  10   4   2     2906.30     3084.83    261.19 o 
  11   4   2      509.81      492.42     97.65 o 
  12   4   2     3658.54     4039.71    920.65 o 
 -12   5   2     6880.80     7752.52    827.55 o 
 -11   5   2       98.59       21.72     57.37 o 
 -10   5   2    13821.40    15958.95   1292.13 o 
  -9   5   2       18.75       77.34     32.59 o 
  -8   5   2    17613.61    18470.47   1222.51 o 
  -7   5   2      190.75      169.52     33.15 o 
  -6   5   2     3413.07     3656.86    163.15 o 
  -5   5   2      284.99      333.54     35.55 o 
  -4   5   2    17229.17    15258.94    704.88 o 
  -3   5   2     4279.00     4743.69    163.79 o 
  -2   5   2    24790.80    22692.44    445.19 o 
  -1   5   2     2727.21     2821.52    173.48 o 
   0   5   2    59192.24    62099.95   1510.38 o 
   1   5   2     4086.38     4072.69    111.70 o 
   2   5   2    19631.68    17988.82    708.58 o 
   3   5   2    18518.08    18404.16    885.06 o 
   4   5   2       86.14      489.97     61.36 o 
   5   5   2      175.47      168.23     35.47 o 
   6   5   2    12599.90    12217.57    448.66 o 
   7   5   2       54.77      173.86     40.51 o 
   8   5   2     9842.31    10433.39    616.21 o 
   9   5   2     1726.39     1810.39    121.28 o 
  10   5   2    14131.87    16692.82   1114.19 o 
  11   5   2        7.94       -6.31     64.68 o 
  12   5   2     2631.30     2653.23    529.94 o 
 -12   6   2     3933.11     4180.91    630.16 o 
 -11   6   2     1181.99     1436.66    159.26 o 
 -10   6   2      297.75      250.88     42.39 o 
  -9   6   2        7.07       11.54     38.12 o 
  -8   6   2      920.83      948.89     60.31 o 
  -7   6   2     5970.98     6269.66    417.84 o 
  -6   6   2    13620.52    12669.17    496.42 o 
  -5   6   2    12049.89    11327.58    424.24 o 
  -4   6   2    34675.39    32054.70   1253.96 o 
  -3   6   2    20796.99    19464.65    819.46 o 
  -2   6   2    14111.83    13596.55    339.32 o 
  -1   6   2     7817.06     7473.50    173.60 o 
   0   6   2       33.09       29.83     28.12 o 
   1   6   2     3387.98     3277.35    101.37 o 
   2   6   2    31735.11    31213.47    857.47 o 
   3   6   2    16063.41    15091.62    716.83 o 
   4   6   2    57384.45    55439.04   2562.53 o 
   5   6   2    23171.48    23498.47   1096.69 o 
   6   6   2    11673.49    11692.94    679.72 o 
   7   6   2     2727.08     2565.30    135.85 o 
   8   6   2      345.60      418.81     49.97 o 
   9   6   2      851.58     1150.96     78.70 o 
  10   6   2     2718.14     2795.34    184.77 o 
  11   6   2     1316.97     1365.83    152.15 o 
  12   6   2     4769.35     5085.09   1028.35 o 
 -12   7   2      407.55      461.75     90.47 o 
 -11   7   2     6856.21     7218.09    552.47 o 
 -10   7   2      244.94      315.06     45.23 o 
  -9   7   2     9907.47     9878.79    516.46 o 
  -8   7   2      751.63      789.23     62.43 o 
  -7   7   2     8995.12     8560.25    368.00 o 
  -6   7   2      279.33      250.83     43.73 o 
  -5   7   2       38.60      160.83     49.16 o 
  -4   7   2      125.06       63.77     38.54 o 
  -3   7   2    19920.28    19733.59    578.46 o 
  -2   7   2     3847.08     3326.56     99.86 o 
  -1   7   2    31289.39    29460.80    727.52 o 
   0   7   2     2745.27     2535.52     73.50 o 
   1   7   2    46360.32    46417.71   1432.74 o 
   2   7   2     3091.19     2649.42     92.29 o 
   3   7   2    10880.09    10179.98    333.40 o 
   4   7   2     4821.59     5102.35    164.30 o 
   5   7   2      894.60      869.76     55.09 o 
   6   7   2       18.71      103.96     36.14 o 
   7   7   2    20340.06    21473.86   1350.09 o 
   8   7   2     5040.63     5136.52    291.62 o 
   9   7   2    19053.97    21771.61   1548.22 o 
  10   7   2     2701.61     2760.76    216.71 o 
  11   7   2     7494.32     8631.60    657.91 o 
  12   7   2       39.96      -56.18    177.59 o 
 -12   8   2      785.43      854.30    122.66 o 
 -11   8   2     1935.32     1869.68    171.86 o 
 -10   8   2      205.82      171.26     53.39 o 
  -9   8   2      255.47      401.64     62.83 o 
  -8   8   2       15.68       48.29     48.76 o 
  -7   8   2     8541.37     7918.17    518.63 o 
  -6   8   2      589.49      702.41     60.27 o 
  -5   8   2    27588.07    26803.44   1021.32 o 
  -4   8   2      973.45      977.25     52.58 o 
  -3   8   2     8905.50     8030.21    220.13 o 
  -2   8   2      308.62      254.30     34.93 o 
  -1   8   2     1380.30     1369.93     81.78 o 
   0   8   2    10637.67    10742.48    226.82 o 
   1   8   2     1384.30     1187.62     48.37 o 
   2   8   2     2578.43     2223.15     72.61 o 
   3   8   2    17728.48    16116.21    403.69 o 
   4   8   2     2311.81     2379.27    150.52 o 
   5   8   2    33589.64    33161.61   1955.74 o 
   6   8   2     2150.99     2019.38    110.58 o 
   7   8   2     2801.81     2984.55    300.35 o 
   8   8   2      123.43       60.04     52.23 o 
   9   8   2      151.32      249.81     51.42 o 
  10   8   2      425.37      551.66     76.51 o 
  11   8   2     5202.39     5561.15    481.36 o 
 -11   9   2     1807.92     1773.31    114.81 o 
 -10   9   2     8535.17     8409.39    594.92 o 
  -9   9   2     4037.09     3985.19    230.35 o 
  -8   9   2     5671.88     5326.04    229.79 o 
  -7   9   2     2445.24     2000.06     89.04 o 
  -6   9   2     1157.91     1102.27     70.00 o 
  -5   9   2     1349.67     1224.40     69.03 o 
  -4   9   2     4493.85     4549.43    145.78 o 
  -3   9   2     4005.83     3494.27    168.64 o 
  -2   9   2    29388.62    28402.77    664.16 o 
  -1   9   2    22569.56    21565.62    526.43 o 
   0   9   2    50763.67    55394.20   1021.84 o 
   1   9   2    23610.32    22663.49    533.26 o 
   2   9   2     6780.04     6384.96    215.64 o 
   3   9   2     1498.55     1259.05     60.48 o 
   4   9   2     1056.07     1031.07     79.11 o 
   5   9   2       65.10       17.61     33.50 o 
   6   9   2     7231.19     7226.00    357.62 o 
   7   9   2     1262.54     1224.80    104.14 o 
   8   9   2     7435.87     7626.77    437.83 o 
   9   9   2     3448.36     3351.50    224.18 o 
  10   9   2     4584.03     5204.42    373.15 o 
  11   9   2     1164.32     1229.45    117.75 o 
 -11  10   2        1.84        6.67     82.97 o 
 -10  10   2      315.89      282.87     78.82 o 
  -9  10   2      274.69      314.01     74.73 o 
  -8  10   2     6744.22     6565.44    299.83 o 
  -7  10   2      317.41      286.05     77.31 o 
  -6  10   2    29484.28    29865.13    858.72 o 
  -5  10   2     4882.42     4752.59    144.09 o 
  -4  10   2    35424.00    35820.12   1150.28 o 
  -3  10   2     1112.18     1090.42     59.22 o 
  -2  10   2    17189.68    17243.74    382.98 o 
  -1  10   2      983.70      856.96     69.06 o 
   0  10   2      223.33      224.81     36.94 o 
   1  10   2        1.76      -20.98     42.84 o 
   2  10   2    27768.36    28385.08   1030.78 o 
   3  10   2      281.72      330.25     45.20 o 
   4  10   2    21795.97    22483.87    569.77 o 
   5  10   2     1500.81     1509.55     94.35 o 
   6  10   2    16138.65    16536.09    458.10 o 
   7  10   2      563.78      612.94     92.74 o 
   8  10   2     1126.72     1330.23    111.98 o 
   9  10   2      350.35      479.32     80.46 o 
  10  10   2      450.87      482.49     84.10 o 
  11  10   2      113.37      141.06     80.60 o 
 -11  11   2     1445.68     1067.69    235.53 o 
 -10  11   2     6018.30     6113.61    380.68 o 
  -9  11   2     4164.54     3644.85    278.07 o 
  -8  11   2    10686.86    10559.30    270.30 o 
  -7  11   2     1406.05     1354.40     86.33 o 
  -6  11   2     1105.20     1201.77     52.37 o 
  -5  11   2        1.12      -33.35     54.46 o 
  -4  11   2       73.94       36.84     45.30 o 
  -3  11   2     1996.85     1900.06     95.14 o 
  -2  11   2     5061.59     4815.07    157.72 o 
  -1  11   2    17859.11    18604.79    767.18 o 
   0  11   2    10356.14    10889.79    204.52 o 
   1  11   2    12120.29    12319.80    632.47 o 
   2  11   2     7117.56     6942.46    221.09 o 
   3  11   2      160.91      121.48     41.71 o 
   4  11   2      131.83       92.59     55.96 o 
   5  11   2     1370.72     1184.68     58.62 o 
   6  11   2     9643.77     9621.91    326.78 o 
   7  11   2     1057.57      905.96     68.33 o 
   8  11   2    15973.04    16211.21    554.17 o 
   9  11   2     1645.35     1579.93     85.16 o 
  10  11   2     6377.00     6368.68    412.81 o 
 -10  12   2        5.46       -7.51     84.90 o 
  -9  12   2       64.64       54.23     71.50 o 
  -8  12   2      582.94      579.93     80.53 o 
  -7  12   2     6941.75     6745.56    246.93 o 
  -6  12   2     2788.85     2856.98    115.34 o 
  -5  12   2     8847.93     8593.53    307.79 o 
  -4  12   2     2478.50     2447.89    106.82 o 
  -3  12   2     1550.03     1341.18     75.98 o 
  -2  12   2     1826.88     1616.23     86.50 o 
  -1  12   2       29.31      -43.43     43.43 o 
   0  12   2       19.53        1.80     33.81 o 
   1  12   2    12112.73    12562.34    430.71 o 
   2  12   2      961.23      860.34     55.98 o 
   3  12   2    11259.37    11686.68    484.44 o 
   4  12   2      344.71      406.75     57.67 o 
   5  12   2    15479.71    15948.02    561.03 o 
   6  12   2     5105.18     5034.37    238.03 o 
   7  12   2     3019.86     2923.33    121.50 o 
   8  12   2      351.35      360.44     56.98 o 
   9  12   2      812.28      783.42     74.68 o 
  10  12   2      100.97       36.25     88.58 o 
 -10  13   2      543.15      465.95     80.76 o 
  -9  13   2     8400.00     8948.32    541.47 o 
  -8  13   2     1672.36     1664.54    118.80 o 
  -7  13   2     8634.47     8567.74    446.71 o 
  -6  13   2      307.58      369.52     93.78 o 
  -5  13   2      594.08      573.50     65.71 o 
  -4  13   2     1089.40     1025.64     68.41 o 
  -3  13   2    10461.64    11514.24    565.95 o 
  -2  13   2     1500.36     1569.66     92.46 o 
  -1  13   2    30684.25    35620.10   1171.23 o 
   0  13   2      521.83      531.05     47.21 o 
   1  13   2    14928.14    16494.73    632.68 o 
   2  13   2      121.83       92.29     52.75 o 
   3  13   2     1291.71     1167.74     87.04 o 
   4  13   2      442.75      359.04     58.40 o 
   5  13   2     3642.84     3452.10    119.41 o 
   6  13   2     1518.61     1563.15     98.29 o 
   7  13   2     7116.15     7410.91    295.91 o 
   8  13   2      955.52      890.37     77.78 o 
   9  13   2     5248.40     4782.69    220.34 o 
  -9  14   2      193.65      264.62     59.26 o 
  -8  14   2     2634.09     2410.00    145.54 o 
  -7  14   2     2704.21     2768.22    152.46 o 
  -6  14   2     8075.68     8246.40    343.00 o 
  -5  14   2     6155.18     6475.86    288.19 o 
  -4  14   2    12558.45    12827.21    720.23 o 
  -3  14   2     1908.90     1970.11    127.71 o 
  -2  14   2     4134.76     4479.58    212.50 o 
  -1  14   2     2627.85     2788.60    120.43 o 
   0  14   2      267.87      221.87     42.49 o 
   1  14   2       57.07       93.00     50.64 o 
   2  14   2     5275.48     5049.89    403.60 o 
   3  14   2     3462.70     3565.21    183.67 o 
   4  14   2    10253.34    11012.52    540.06 o 
   5  14   2     5146.76     5005.73    296.11 o 
   6  14   2     6352.57     6131.18    359.35 o 
   7  14   2      360.26      297.07     75.83 o 
   8  14   2     2025.67     2268.61    211.62 o 
   9  14   2       12.13      -32.96    126.93 o 
  -8  15   2     6718.25     6839.87    493.64 o 
  -7  15   2       90.82      152.20     75.49 o 
  -6  15   2     1429.54     1593.29     98.59 o 
  -5  15   2      598.77      587.18     84.82 o 
  -4  15   2     2992.19     3249.00    282.30 o 
  -3  15   2       15.74       63.66     65.20 o 
  -2  15   2    20153.11    23489.46   1069.31 o 
  -1  15   2      158.49      157.47     58.79 o 
   0  15   2    20013.91    23673.97    818.85 o 
   1  15   2      466.11      455.11     68.10 o 
   2  15   2     7454.21     8304.62    349.23 o 
   3  15   2        0.51       42.12     56.60 o 
   4  15   2       11.49      -10.89     68.96 o 
   5  15   2       76.90      222.38     84.62 o 
   6  15   2     2665.14     2505.31    227.25 o 
   7  15   2       13.95      -23.24     85.84 o 
   8  15   2     4589.65     4250.25    244.41 o 
  -8  16   2      703.05      487.53    118.73 o 
  -7  16   2      973.31      826.09     96.03 o 
  -6  16   2     4885.00     5099.59    475.40 o 
  -5  16   2     2782.75     2788.95    137.59 o 
  -4  16   2     7638.84     8586.09    443.84 o 
  -3  16   2     1553.72     1635.23    130.51 o 
  -2  16   2     1129.21     1345.69     76.94 o 
  -1  16   2      263.44      274.83     47.96 o 
   0  16   2       96.52       79.13     42.50 o 
   1  16   2     3561.04     3567.19    188.21 o 
   2  16   2     5462.65     5779.26    194.42 o 
   3  16   2     3686.31     3701.64    243.19 o 
   4  16   2    10282.33    11019.25    611.41 o 
   5  16   2     1875.70     1696.73    156.29 o 
   6  16   2     2948.04     2577.78    249.23 o 
   7  16   2      124.69       21.79     80.04 o 
  -7  17   2     2664.98     2357.70    241.54 o 
  -6  17   2       10.81       -4.10     90.88 o 
  -5  17   2       36.21       15.69     80.25 o 
  -4  17   2      386.81      289.37     82.35 o 
  -3  17   2     5353.43     5604.87    310.68 o 
  -2  17   2     2761.96     3011.20    196.13 o 
  -1  17   2    13364.27    16412.30    423.83 o 
   0  17   2      235.43      269.17     39.84 o 
   1  17   2     6474.85     7169.86    465.23 o 
   2  17   2     1033.27     1198.67    158.01 o 
   3  17   2      745.73      806.39     89.80 o 
   4  17   2      230.27       87.70     87.58 o 
   5  17   2     1732.52     1409.13    126.80 o 
   6  17   2       15.79      -67.99     99.83 o 
  -6  18   2     1012.31      952.77    257.35 o 
  -5  18   2    10143.54    11204.97    743.50 o 
  -4  18   2       83.74      -12.89     69.66 o 
  -3  18   2    10115.22    11151.33    686.64 o 
  -2  18   2      386.91      494.57     74.00 o 
  -1  18   2     1123.38     1178.40     98.03 o 
   0  18   2      219.16      151.66     99.64 o 
   1  18   2      751.09      659.71     82.39 o 
   2  18   2       43.25       55.52     74.03 o 
   3  18   2     8148.62     8160.02    802.56 o 
   4  18   2      537.77      529.28    104.93 o 
   5  18   2     7243.76     5952.95   1061.77 o 
  -4  19   2      706.87      978.81    156.48 o 
  -3  19   2      582.33      636.01     98.98 o 
  -2  19   2     7540.74     7527.85    816.03 o 
  -1  19   2     2415.70     2421.10    299.33 o 
   0  19   2     9359.18    10008.77    606.74 o 
   1  19   2     2742.26     2970.06    162.48 o 
   2  19   2     4298.86     4624.04    471.19 o 
   3  19   2      291.24      317.99     98.74 o 
   4  19   2      225.56      191.81    104.62 o 
  -2  20   2     2122.83     2908.92    246.88 o 
  -1  20   2      199.29       29.73    106.45 o 
   0  20   2      602.31      465.67    131.78 o 
   1  20   2       15.66       31.09    155.62 o 
 -13   0   3     3412.04     3881.39   1298.21 o 
 -11   0   3    13581.28    15164.00   1699.05 o 
  -9   0   3     6895.52     8451.86   1108.05 o 
  -7   0   3      634.02      781.58    102.74 o 
  -5   0   3     6506.54     5857.51    539.24 o 
  -3   0   3    30656.66    24472.65    791.09 o 
  -1   0   3    10869.73    11676.97    251.86 o 
   1   0   3     2728.89     3248.60    255.81 o 
   3   0   3     3672.83     3984.86    351.15 o 
   5   0   3    24494.40    21675.91   1548.16 o 
   7   0   3    38997.14    38074.30   4279.74 o 
   9   0   3     8880.02     9486.60   1545.12 o 
  11   0   3      281.67      408.38    139.20 o 
 -13   1   3       18.29       33.38     61.37 o 
 -12   1   3        0.00       29.72     54.79 o 
 -11   1   3      610.39      613.44     56.60 o 
 -10   1   3     4750.89     4965.28    490.77 o 
  -9   1   3     9072.45     9636.65    901.29 o 
  -8   1   3     4989.06     5016.26    448.02 o 
  -7   1   3    21178.33    20339.03   1188.22 o 
  -6   1   3     6306.67     5641.61    324.11 o 
  -5   1   3    16231.89    15309.62    894.11 o 
  -4   1   3       35.85      262.07     42.83 o 
  -3   1   3    11168.59     9581.40    253.17 o 
  -2   1   3    24524.35    20926.88   1033.15 o 
  -1   1   3    13220.61    15213.92    606.12 o 
   0   1   3    14988.39    14867.64    573.77 o 
   1   1   3    26240.50    23387.26    967.08 o 
   2   1   3     3360.24     2872.48    141.20 o 
   3   1   3    15074.94    13356.64    763.59 o 
   4   1   3     8316.27     7001.14    417.62 o 
   5   1   3     8025.90     7397.46    451.14 o 
   6   1   3      168.60      168.05     32.77 o 
   7   1   3       22.87      154.51     40.51 o 
   8   1   3     8243.85     8079.47    630.15 o 
   9   1   3     5148.71     5055.92    486.16 o 
  10   1   3    10231.78    10153.13    927.07 o 
  11   1   3     4824.47     4720.21    504.85 o 
  12   1   3     2708.17     2792.02    613.44 o 
 -13   2   3     1252.89     1583.66    251.37 o 
 -12   2   3    10444.57    12089.91   1323.19 o 
 -11   2   3      635.74      596.49     62.04 o 
 -10   2   3    10182.61    11720.88   1071.54 o 
  -9   2   3       29.14        9.61     38.98 o 
  -8   2   3     2061.06     2259.03    199.69 o 
  -7   2   3     5205.65     5277.74    405.24 o 
  -6   2   3     7999.19     6924.37    404.70 o 
  -5   2   3    10621.78     9907.42    667.01 o 
  -4   2   3    50115.64    44335.45   2221.82 o 
  -3   2   3     8337.39     6965.62    292.47 o 
  -2   2   3   139970.59   105550.18   2490.62 o 
  -1   2   3    12375.17    10332.79    438.80 o 
   0   2   3    83456.09    80491.38   1215.72 o 
   1   2   3     2050.60     1696.81     83.56 o 
   2   2   3        8.70       56.12     17.09 o 
   3   2   3      430.99      626.25     31.45 o 
   4   2   3    32430.30    30845.29   1427.15 o 
   5   2   3     1535.19     1255.86     86.43 o 
   6   2   3    38517.61    38840.63   2321.83 o 
   7   2   3     2897.17     2494.49    152.10 o 
   8   2   3    15800.44    16317.04   1152.47 o 
   9   2   3       83.65      118.44     55.44 o 
  10   2   3     3333.89     3890.91    435.90 o 
  11   2   3      432.40      422.88     90.09 o 
  12   2   3      668.38      356.65    140.53 o 
 -13   3   3       94.11       38.29     59.74 o 
 -12   3   3       39.83       24.80     48.53 o 
 -11   3   3      464.02      672.74    114.81 o 
 -10   3   3     6747.40     7418.05    585.38 o 
  -9   3   3     1836.66     2036.68    162.93 o 
  -8   3   3    25516.94    26483.26   2032.99 o 
  -7   3   3     3281.04     3339.47    211.90 o 
  -6   3   3    15745.31    14097.16    731.76 o 
  -5   3   3     1898.12     1659.05    102.54 o 
  -4   3   3     2299.37     1996.63    105.02 o 
  -3   3   3     2883.18     2668.64    148.88 o 
  -2   3   3    31354.85    25790.91   1387.94 o 
  -1   3   3      135.62      130.70     16.24 o 
   0   3   3     8691.99     8003.46    179.98 o 
   1   3   3       97.48      560.39     60.55 o 
   2   3   3    73450.20    65980.96   2849.69 o 
   3   3   3      586.88      534.08     28.40 o 
   4   3   3    18043.03    15298.23    674.89 o 
   5   3   3       80.42       36.24     28.23 o 
   6   3   3     1885.04     2158.75    100.43 o 
   7   3   3     1092.26     1013.82     52.62 o 
   8   3   3     4695.56     4891.46    238.85 o 
   9   3   3       35.53       56.38     45.99 o 
  10   3   3    12683.90    14609.43   1112.19 o 
  11   3   3       49.92       40.24     63.01 o 
  12   3   3     8767.78     9532.61   1682.27 o 
 -13   4   3     4846.02     4976.06    920.78 o 
 -12   4   3     4085.89     4036.55    368.09 o 
 -11   4   3     6430.69     6798.18    685.22 o 
 -10   4   3     1484.23     1718.57    191.73 o 
  -9   4   3     2534.98     2960.40    255.65 o 
  -8   4   3      227.44      233.78     32.00 o 
  -7   4   3      562.49      652.24     54.23 o 
  -6   4   3      514.10      455.86     38.00 o 
  -5   4   3     5905.09     5854.40    300.48 o 
  -4   4   3    21778.13    18783.17    712.03 o 
  -3   4   3    42771.61    42889.54   1483.54 o 
  -2   4   3     4593.19     3610.99    151.25 o 
  -1   4   3    10857.87    10469.61    281.19 o 
   0   4   3     3271.95     2960.90     63.22 o 
   1   4   3    10261.62     9364.44    238.18 o 
   2   4   3      894.48      771.38     46.23 o 
   3   4   3    14296.68    13755.77    609.89 o 
   4   4   3     4762.92     4199.07    229.35 o 
   5   4   3     9640.64     8931.39    434.14 o 
   6   4   3    12440.56    11826.06    640.78 o 
   7   4   3    10737.52    10782.10    644.81 o 
   8   4   3     3032.89     2974.82    189.74 o 
   9   4   3     2806.13     2850.25    168.42 o 
  10   4   3      321.90      250.82     55.53 o 
  11   4   3       16.40      -16.28     59.05 o 
  12   4   3      459.56      323.34     98.46 o 
 -12   5   3       55.93       49.54     48.26 o 
 -11   5   3      425.62      492.31     93.99 o 
 -10   5   3      208.58      204.57     45.32 o 
  -9   5   3     6114.87     6705.92    309.41 o 
  -8   5   3      862.96      758.59     42.64 o 
  -7   5   3    15355.33    13738.69    479.81 o 
  -6   5   3      366.39      319.70     37.81 o 
  -5   5   3    10366.65     8999.73    376.75 o 
  -4   5   3       45.57      139.83     27.76 o 
  -3   5   3       31.55       32.54     20.49 o 
  -2   5   3      597.29      448.77     28.17 o 
  -1   5   3     5021.47     4943.40    165.17 o 
   0   5   3      203.06      143.31     21.84 o 
   1   5   3    37763.80    35680.65    966.71 o 
   2   5   3     6121.09     6408.53    234.03 o 
   3   5   3    48463.23    44668.41   1544.02 o 
   4   5   3     2333.62     2114.79    136.56 o 
   5   5   3    15025.66    13713.38    769.78 o 
   6   5   3        0.25      -14.66     32.17 o 
   7   5   3     2014.38     2406.18    204.95 o 
   8   5   3     1556.09     1913.88    177.23 o 
   9   5   3    25850.98    30469.61   2033.91 o 
  10   5   3       73.92       83.11     52.79 o 
  11   5   3    16886.15    18452.86   1517.28 o 
  12   5   3        0.01      149.96     94.19 o 
 -12   6   3     3171.74     3237.10    474.11 o 
 -11   6   3     9282.80     9224.96    718.89 o 
 -10   6   3     3018.80     2982.47    281.69 o 
  -9   6   3     1533.27     1478.57    124.99 o 
  -8   6   3      341.29      417.65     44.27 o 
  -7   6   3     3079.97     2978.21     97.05 o 
  -6   6   3     1639.62     1471.52     66.74 o 
  -5   6   3    22394.63    19341.42    830.56 o 
  -4   6   3    11845.31    10656.31    588.44 o 
  -3   6   3    34386.95    32806.17   1436.62 o 
  -2   6   3    18193.59    18380.71    523.85 o 
  -1   6   3    27303.19    26509.76   1023.61 o 
   0   6   3      259.17      420.24     39.31 o 
   1   6   3     3664.33     3294.28    113.94 o 
   2   6   3     1397.53     1195.53     39.21 o 
   3   6   3    13196.32    12669.32    446.61 o 
   4   6   3    17624.79    17940.54    993.23 o 
   5   6   3    21378.63    21002.52    979.06 o 
   6   6   3    15372.80    15548.00    942.28 o 
   7   6   3     7811.82     7741.89    306.77 o 
   8   6   3     6928.14     7087.41    331.96 o 
   9   6   3     4773.53     5053.35    378.03 o 
  10   6   3      283.61      198.56     49.27 o 
  11   6   3        2.24       -8.86     56.33 o 
  12   6   3      530.79      650.80    135.52 o 
 -12   7   3      100.83       38.32     75.54 o 
 -11   7   3      762.81      926.87    120.05 o 
 -10   7   3     5229.80     4938.02    303.00 o 
  -9   7   3      960.43      915.75     68.40 o 
  -8   7   3    16403.86    17088.69    603.61 o 
  -7   7   3     5015.10     4415.71    179.98 o 
  -6   7   3    33891.95    33545.85    860.55 o 
  -5   7   3     2037.99     1747.46     86.93 o 
  -4   7   3     9511.84     8711.30    432.26 o 
  -3   7   3       98.05       96.85     28.33 o 
  -2   7   3     4937.93     4794.61    127.61 o 
  -1   7   3     3102.86     3700.47    110.21 o 
   0   7   3    33320.16    32860.12    923.89 o 
   1   7   3     8546.10     8109.90    239.92 o 
   2   7   3    42294.40    42657.09   1079.12 o 
   3   7   3     7434.62     6707.83    205.35 o 
   4   7   3    13087.09    12272.44    608.31 o 
   5   7   3    12040.99    11891.94    599.71 o 
   6   7   3     1622.54     1463.67     69.76 o 
   7   7   3       24.53       97.92     40.56 o 
   8   7   3     2637.06     2864.02    186.18 o 
   9   7   3     1199.07     1157.83     67.66 o 
  10   7   3     5885.20     6511.98    572.47 o 
  11   7   3     1530.86     1637.53     97.24 o 
 -12   8   3     5951.93     5708.94    706.19 o 
 -11   8   3     1582.02     1540.36    126.24 o 
 -10   8   3     9836.29    10025.75    695.90 o 
  -9   8   3      156.49      173.72     52.82 o 
  -8   8   3      685.79      714.30     63.81 o 
  -7   8   3       52.98       20.77     38.81 o 
  -6   8   3     3618.67     3212.70    156.42 o 
  -5   8   3     7693.66     7597.56    333.48 o 
  -4   8   3    23501.22    22494.16    790.66 o 
  -3   8   3     8567.56     8385.85    216.41 o 
  -2   8   3    27760.36    26424.27    788.36 o 
  -1   8   3    10946.49    11093.01    414.42 o 
   0   8   3     6939.89     6010.56    200.07 o 
   1   8   3     3221.27     3033.51     86.45 o 
   2   8   3     2652.96     2356.56     93.67 o 
   3   8   3       73.60      240.66     36.22 o 
   4   8   3    24784.36    24548.26    812.99 o 
   5   8   3     5540.29     5788.34    247.40 o 
   6   8   3    13210.92    13735.20    941.85 o 
   7   8   3     4328.15     4596.07    226.43 o 
   8   8   3    13334.35    13665.16    766.37 o 
   9   8   3       56.78       41.74     46.31 o 
  10   8   3     1889.81     2236.77    179.83 o 
  11   8   3       19.89      112.49     61.09 o 
 -11   9   3      159.19      296.58     81.35 o 
 -10   9   3     1117.11      967.15     88.88 o 
  -9   9   3     7924.59     7863.83    325.54 o 
  -8   9   3     7114.88     7221.09    409.19 o 
  -7   9   3    10825.29    11068.64    378.59 o 
  -6   9   3     3099.28     2804.73    111.62 o 
  -5   9   3     8144.16     7419.84    274.27 o 
  -4   9   3      233.54      238.82     39.01 o 
  -3   9   3      416.87      364.63     38.04 o 
  -2   9   3     2151.71     2016.79     80.88 o 
  -1   9   3    16614.63    17272.67    505.28 o 
   0   9   3     3643.97     3302.02     82.24 o 
   1   9   3    20647.93    21124.53    538.20 o 
   2   9   3     7619.50     7627.33    191.98 o 
   3   9   3    37309.88    37700.62   1082.22 o 
   4   9   3     3577.78     3283.36    135.51 o 
   5   9   3      727.72      757.99     50.44 o 
   6   9   3        1.53       35.97     33.70 o 
   7   9   3     3553.41     3557.51    222.93 o 
   8   9   3     5345.36     5419.65    310.80 o 
   9   9   3     6735.09     7272.71    447.45 o 
  10   9   3     4282.51     4604.59    295.84 o 
  11   9   3     4707.72     4939.61    521.04 o 
 -11  10   3     4809.11     4133.74    431.26 o 
 -10  10   3      385.69      240.13     70.55 o 
  -9  10   3     3403.34     3428.14    123.37 o 
  -8  10   3      577.73      526.18     62.89 o 
  -7  10   3       10.46       14.08     54.78 o 
  -6  10   3       16.14      -59.84     59.84 o 
  -5  10   3     3658.54     3646.74    257.20 o 
  -4  10   3     2745.23     2740.21    170.32 o 
  -3  10   3    23288.50    24027.02    735.21 o 
  -2  10   3     1629.46     1657.97     79.59 o 
  -1  10   3     9898.47     9575.29    291.09 o 
   0  10   3     1190.66     1143.04     63.82 o 
   1  10   3      993.93      864.56     52.58 o 
   2  10   3     3939.06     4198.03    248.82 o 
   3  10   3     5354.15     4586.08    135.61 o 
   4  10   3     1648.24     1664.78     64.88 o 
   5  10   3    11500.82    11584.66    396.35 o 
   6  10   3      285.40      294.89     39.85 o 
   7  10   3    34278.61    36448.07   1495.30 o 
   8  10   3       70.41       80.98     43.65 o 
   9  10   3     2840.36     2994.52    132.34 o 
  10  10   3       30.50      -26.17     63.08 o 
 -11  11   3      678.46      579.49    142.42 o 
 -10  11   3      723.44      697.21    102.85 o 
  -9  11   3    10319.19    10649.21    432.54 o 
  -8  11   3     4860.46     4551.19    195.30 o 
  -7  11   3    14089.45    14792.27    349.05 o 
  -6  11   3     5828.49     5329.41    314.07 o 
  -5  11   3     3182.67     3085.21    105.12 o 
  -4  11   3     2001.09     1994.35    158.07 o 
  -3  11   3     2927.88     2901.68    131.05 o 
  -2  11   3     5262.62     5218.17    162.71 o 
  -1  11   3     6010.89     5885.68    141.02 o 
   0  11   3     9022.43     9289.12    189.00 o 
   1  11   3    18380.35    19179.28    833.42 o 
   2  11   3     9686.59    10104.58    245.94 o 
   3  11   3    16953.97    17350.95    628.73 o 
   4  11   3      337.27      365.19     56.46 o 
   5  11   3     3317.48     3387.92    140.18 o 
   6  11   3       40.42       65.74     43.80 o 
   7  11   3       95.36       89.66     55.91 o 
   8  11   3     5160.68     5644.03    370.17 o 
   9  11   3     1090.42     1119.69     94.84 o 
  10  11   3     1443.86     1784.46     97.78 o 
 -10  12   3     5844.94     5468.63    252.09 o 
  -9  12   3       30.65      -67.77     68.46 o 
  -8  12   3      800.34      821.47     87.18 o 
  -7  12   3        1.28       17.35     33.55 o 
  -6  12   3     7506.46     7637.45    342.41 o 
  -5  12   3     2062.11     2236.61    131.62 o 
  -4  12   3    20418.22    21361.42    977.29 o 
  -3  12   3     2463.51     2595.41    159.17 o 
  -2  12   3    42797.13    44423.83   1020.66 o 
  -1  12   3     2042.33     2103.97     84.13 o 
   0  12   3    15688.33    17670.40    377.19 o 
   1  12   3        3.29       36.18     40.08 o 
   2  12   3      542.81      548.97     66.86 o 
   3  12   3      380.34      294.23     75.08 o 
   4  12   3     5490.70     5379.63    244.30 o 
   5  12   3      177.30      254.99     60.05 o 
   6  12   3    10887.27    10830.29    397.05 o 
   7  12   3      549.09      436.88     61.03 o 
   8  12   3     6581.37     6747.53    350.96 o 
   9  12   3        9.86        7.32     55.32 o 
  10  12   3      259.88      236.44     80.05 o 
 -10  13   3     3099.49     2614.50    314.06 o 
  -9  13   3      609.88      688.17     62.68 o 
  -8  13   3     8881.52     9900.30    399.38 o 
  -7  13   3     1779.95     1623.06    125.88 o 
  -6  13   3    11259.72    11721.63    536.94 o 
  -5  13   3     3040.59     2766.37    235.36 o 
  -4  13   3     1023.09     1031.85     73.30 o 
  -3  13   3       38.58       85.02     48.56 o 
  -2  13   3      770.75      734.46     91.49 o 
  -1  13   3     1095.71      974.35     61.85 o 
   0  13   3    25306.17    28013.89    460.77 o 
   1  13   3     3405.38     3369.81     94.90 o 
   2  13   3    23988.58    26166.40    894.29 o 
   3  13   3      844.23      938.00     87.32 o 
   4  13   3     3324.11     3429.69    185.22 o 
   5  13   3      158.58      154.32     56.74 o 
   6  13   3      113.51        0.88     59.24 o 
   7  13   3       75.30       90.12     61.06 o 
   8  13   3     3462.26     3141.87    190.28 o 
   9  13   3      198.05      173.40     74.25 o 
  -9  14   3      743.99      847.76     87.22 o 
  -8  14   3       23.30        3.45     63.40 o 
  -7  14   3        5.43      173.07    103.79 o 
  -6  14   3      955.55      842.80     82.86 o 
  -5  14   3     3689.12     3548.39    210.23 o 
  -4  14   3     2607.28     2762.13    212.47 o 
  -3  14   3     7413.58     8245.88    395.88 o 
  -2  14   3     4182.00     4553.91    201.68 o 
  -1  14   3     3679.12     3319.75    163.03 o 
   0  14   3      616.27      644.93     37.54 o 
   1  14   3     1350.64     1334.89    107.80 o 
   2  14   3       21.43       62.95     57.25 o 
   3  14   3     2812.14     2707.45    154.59 o 
   4  14   3     3243.87     3155.23    125.80 o 
   5  14   3     9157.66     9490.15    265.25 o 
   6  14   3     6579.41     6576.39    196.64 o 
   7  14   3     4955.06     4405.05    185.62 o 
   8  14   3     5150.63     4395.86    278.21 o 
  -9  15   3     4846.54     3532.87    426.32 o 
  -8  15   3       17.81       11.02     98.98 o 
  -7  15   3     8862.50     9356.67    646.11 o 
  -6  15   3      151.45      139.79     71.13 o 
  -5  15   3     7516.51     8102.71    602.72 o 
  -4  15   3      346.25      192.25     74.99 o 
  -3  15   3        6.80      -12.33     67.42 o 
  -2  15   3        0.84      -11.16     46.77 o 
  -1  15   3     4068.52     4550.88    159.25 o 
   0  15   3       93.12        5.37     47.29 o 
   1  15   3    11131.47    12758.84    487.83 o 
   2  15   3      230.94      320.72     64.19 o 
   3  15   3    12819.20    13701.61    463.88 o 
   4  15   3      347.76      422.01     77.49 o 
   5  15   3     2840.93     2917.92    218.87 o 
   6  15   3      278.72      259.49     70.75 o 
   7  15   3      368.61      480.16     93.08 o 
   8  15   3      116.27       73.02    106.76 o 
  -8  16   3       17.41       28.78     79.52 o 
  -7  16   3       32.03      -45.04     67.37 o 
  -6  16   3      415.29      392.44     90.72 o 
  -5  16   3     5537.88     5388.62    362.85 o 
  -4  16   3     5255.77     5023.99    367.83 o 
  -3  16   3    17855.38    21705.04    684.08 o 
  -2  16   3     3972.72     3797.22    314.01 o 
  -1  16   3     7391.60     8334.59    238.86 o 
   0  16   3     1902.09     2033.65     87.39 o 
   1  16   3      720.54      823.59     74.61 o 
   2  16   3      244.35      198.06     63.22 o 
   3  16   3     3434.53     3253.11    238.49 o 
   4  16   3     2670.61     2409.06    152.93 o 
   5  16   3     5362.99     5778.12    418.77 o 
   6  16   3     3518.62     3332.98    191.51 o 
   7  16   3     3707.57     2856.98    305.95 o 
  -7  17   3      808.03      552.17    132.19 o 
  -6  17   3     8730.61     8781.21    620.05 o 
  -5  17   3      527.60      592.96     99.17 o 
  -4  17   3     2403.02     2646.31    323.21 o 
  -3  17   3        4.50      -65.00     65.00 o 
  -2  17   3     1233.45     1408.95     83.79 o 
  -1  17   3      122.76       67.11     46.21 o 
   0  17   3    11451.26    12732.66    564.85 o 
   1  17   3     1140.54     1327.24     68.50 o 
   2  17   3    12501.26    14863.88   1036.10 o 
   3  17   3     2712.17     2879.55    283.75 o 
   4  17   3     6098.99     5393.98    656.08 o 
   5  17   3       42.24      -21.41     86.34 o 
   6  17   3      116.84       19.31     82.76 o 
  -6  18   3     1126.88      853.57    127.75 o 
  -5  18   3      280.46      199.66    131.91 o 
  -4  18   3     7099.50     7622.79    658.54 o 
  -3  18   3     1707.80     1746.56    188.73 o 
  -2  18   3     5626.04     5943.72    281.15 o 
  -1  18   3      385.67      361.75     59.45 o 
   0  18   3     2985.59     3189.32    302.97 o 
   1  18   3      396.61      374.68     80.24 o 
   2  18   3      361.82      236.13     88.43 o 
   3  18   3      442.04      217.93     88.33 o 
   4  18   3     5334.66     4636.40    545.11 o 
   5  18   3      202.70      435.10    109.24 o 
  -4  19   3       23.85      155.13    102.95 o 
  -3  19   3        0.75      -24.21     89.09 o 
  -2  19   3      175.41      142.45     83.32 o 
  -1  19   3     3190.71     3264.70    264.44 o 
   0  19   3     4448.03     4385.34    577.87 o 
   1  19   3     7790.06     7414.17    771.40 o 
   2  19   3     1680.93     1972.53    456.96 o 
   3  19   3     3495.40     3805.73    905.50 o 
  -1  20   3     4529.52     4614.72    644.77 o 
   0  20   3     1996.73     1805.32    389.99 o 
 -12   0   4     5089.54     5866.67   1201.47 o 
 -10   0   4    16703.50    18756.95   2270.74 o 
  -8   0   4    21279.37    22735.95   2737.14 o 
  -6   0   4     7676.59     7538.62    838.87 o 
  -4   0   4    10843.14     8137.27    509.40 o 
   0   0   4   152425.30   149495.08   4361.38 o 
   2   0   4     3598.47     3167.84    273.14 o 
   4   0   4     6927.94     6598.46    510.39 o 
   6   0   4     7783.71     8668.77    929.61 o 
   8   0   4    15593.79    16046.02   2168.04 o 
  10   0   4     6967.75     7981.55   1354.18 o 
  12   0   4     1199.20     1091.18    533.24 o 
 -13   1   4     1197.57     1433.01    164.66 o 
 -12   1   4     3069.98     3240.89    271.90 o 
 -11   1   4      731.04      721.09     57.85 o 
 -10   1   4       47.60       95.57     37.15 o 
  -9   1   4     1127.94     1193.64    104.32 o 
  -8   1   4     9704.60     9565.22    775.12 o 
  -7   1   4    20787.42    20457.45   1246.27 o 
  -6   1   4    14062.78    13064.48    842.67 o 
  -5   1   4    28597.07    26281.43   1370.05 o 
  -4   1   4     8854.18     6928.98    165.16 o 
  -3   1   4     3575.77     3291.26    169.95 o 
  -2   1   4    19334.45    17719.70    661.74 o 
  -1   1   4    12332.56    14501.41    333.16 o 
   0   1   4     5234.12     5333.77    152.83 o 
   1   1   4       89.36      120.54     11.98 o 
   2   1   4    20876.43    18275.77    783.88 o 
   3   1   4     5883.57     5388.33    197.73 o 
   4   1   4    23888.02    20117.60   1043.21 o 
   5   1   4     9899.31     8834.87    590.25 o 
   6   1   4    11239.89    10350.34    632.08 o 
   7   1   4     1023.10      910.14     60.40 o 
   8   1   4       96.54       49.02     44.27 o 
   9   1   4      716.50      745.69    102.28 o 
  10   1   4     1996.95     1831.23    221.32 o 
  11   1   4     2044.20     2340.44    232.29 o 
  12   1   4     5860.47     5349.67   1359.11 o 
 -13   2   4     1307.23     1683.05    284.65 o 
 -12   2   4      461.48      496.97     77.06 o 
 -11   2   4     8800.04    10582.04   1032.32 o 
 -10   2   4     1456.73     1540.20     96.38 o 
  -9   2   4    14432.33    16707.20   1279.53 o 
  -8   2   4     3468.09     3210.06    294.80 o 
  -7   2   4     5002.66     5647.10    356.30 o 
  -6   2   4      231.98      286.97     26.85 o 
  -5   2   4     2523.95     1972.63     88.48 o 
  -4   2   4       16.53      354.87     65.52 o 
  -3   2   4    34239.91    34512.60   1892.79 o 
  -2   2   4    10244.94     8629.82    572.23 o 
  -1   2   4    25829.84    27300.66   1428.52 o 
   0   2   4      115.42      157.43     19.46 o 
   1   2   4    18425.56    16890.20    500.45 o 
   2   2   4     1401.48     1180.94     33.96 o 
   3   2   4      183.26      146.47     22.46 o 
   4   2   4      118.14       78.54     24.38 o 
   5   2   4     5339.84     4783.83    266.34 o 
   6   2   4     2035.77     1743.81     95.99 o 
   7   2   4    26891.49    27574.36   1630.86 o 
   8   2   4     4323.35     4341.95    274.30 o 
   9   2   4    17720.92    18559.86   1694.12 o 
  10   2   4     1178.35     1173.75    128.12 o 
  11   2   4     3367.63     3442.26    447.83 o 
  12   2   4      464.22      401.51     96.29 o 
 -13   3   4     8382.58     7884.91   1493.61 o 
 -12   3   4      162.01      211.15     50.84 o 
 -11   3   4     1887.11     2364.26    262.08 o 
 -10   3   4        2.10      -29.55     41.45 o 
  -9   3   4     2505.53     2776.10    212.51 o 
  -8   3   4      100.92       96.78     24.98 o 
  -7   3   4    17147.72    16347.97   1242.45 o 
  -6   3   4      722.76      710.50     62.42 o 
  -5   3   4    21610.75    18830.51    557.01 o 
  -4   3   4     1882.39     1709.72     92.31 o 
  -3   3   4    24470.28    21191.44    691.06 o 
  -2   3   4    11039.42    10428.24    660.50 o 
  -1   3   4     5625.36     5212.43    235.46 o 
   0   3   4      402.37      765.26     68.01 o 
   1   3   4    13877.95    13090.40    414.18 o 
   2   3   4     2517.62     2540.80    112.73 o 
   3   3   4    37419.31    33630.92   1444.92 o 
   4   3   4     8386.88     8451.63    554.08 o 
   5   3   4    19322.92    17890.40    921.90 o 
   6   3   4      714.80      701.22     45.18 o 
   7   3   4     9578.71     9254.98    488.16 o 
   8   3   4      704.63      786.83     48.99 o 
   9   3   4       27.47       44.32     48.85 o 
  10   3   4     1661.38     1424.53    144.39 o 
  11   3   4     6911.98     7136.66    775.96 o 
  12   3   4      479.01      463.36    111.23 o 
 -13   4   4     2439.92     2042.73    589.86 o 
 -12   4   4     4903.60     4974.99    461.00 o 
 -11   4   4     4830.35     4910.60    454.23 o 
 -10   4   4    10962.56    12370.09   1056.27 o 
  -9   4   4     6414.49     6300.49    512.45 o 
  -8   4   4    17088.76    15347.30    524.90 o 
  -7   4   4     8814.38     8399.22    302.71 o 
  -6   4   4     6328.82     6065.90    293.65 o 
  -5   4   4      320.94      285.98     30.80 o 
  -4   4   4     3551.38     3229.43     81.40 o 
  -3   4   4    11719.27     9731.35    429.82 o 
  -2   4   4    11942.23    11299.95    673.59 o 
  -1   4   4     1609.68     1557.97     62.11 o 
   0   4   4    30215.77    30552.53    652.93 o 
   1   4   4     8776.51     7214.72    204.94 o 
   2   4   4    18634.14    16862.62    542.96 o 
   3   4   4      491.89      445.59     26.85 o 
   4   4   4      580.37      562.59     32.61 o 
   5   4   4     2153.17     1991.81    111.41 o 
   6   4   4     8436.59     9133.49    568.16 o 
   7   4   4     2054.10     2141.43    154.25 o 
   8   4   4    12923.70    14344.04    838.89 o 
   9   4   4     1260.58     1387.63    109.21 o 
  10   4   4     6551.19     7122.88    535.24 o 
  11   4   4     2240.60     2225.04    171.51 o 
  12   4   4      884.42      713.45    174.86 o 
 -12   5   4     3662.73     3646.46    343.10 o 
 -11   5   4      771.35      749.45     78.03 o 
 -10   5   4        1.02      154.48     47.83 o 
  -9   5   4       25.19       20.88     45.62 o 
  -8   5   4     9143.15     8588.31    408.12 o 
  -7   5   4       61.63      146.73     32.03 o 
  -6   5   4    40320.02    37703.42   1117.39 o 
  -5   5   4     1494.06     1594.90     65.56 o 
  -4   5   4    37057.53    32243.71   1050.61 o 
  -3   5   4      247.26      299.92     35.25 o 
  -2   5   4     4728.05     4245.21    114.38 o 
  -1   5   4      305.50      326.13     24.29 o 
   0   5   4    10721.99    10591.73    203.84 o 
   1   5   4     2664.41     2953.08    110.78 o 
   2   5   4    46362.10    44955.30   1746.34 o 
   3   5   4     4179.25     3752.29    137.90 o 
   4   5   4    51718.45    50520.63   2214.16 o 
   5   5   4       92.76      101.71     36.71 o 
   6   5   4    10964.76    10585.64    512.87 o 
   7   5   4      159.82      185.17     41.39 o 
   8   5   4       49.72      133.54     49.56 o 
   9   5   4       14.86      -16.45     51.54 o 
  10   5   4     4656.84     4987.34    430.89 o 
  11   5   4        0.05       39.35     67.44 o 
  12   5   4     4692.64     6128.84    507.41 o 
 -12   6   4     5571.43     5404.68    671.85 o 
 -11   6   4     3480.15     3179.67    204.13 o 
 -10   6   4     8737.93     9440.22    780.66 o 
  -9   6   4     8235.86     8445.24    305.87 o 
  -8   6   4     3940.34     4063.64    179.08 o 
  -7   6   4     6001.26     5796.80    239.57 o 
  -6   6   4     1066.39      995.30     56.26 o 
  -5   6   4      185.22      228.74     28.80 o 
  -4   6   4     9884.40     9304.02    448.86 o 
  -3   6   4     9516.44     8706.29    235.67 o 
  -2   6   4    26735.32    25067.63    572.51 o 
  -1   6   4    13140.46    12355.34    531.18 o 
   0   6   4    24817.48    22915.15    359.38 o 
   1   6   4    11918.81    11482.95    363.15 o 
   2   6   4      256.48      206.82     24.68 o 
   3   6   4     2398.88     2038.21     79.67 o 
   4   6   4      344.82      411.85     60.00 o 
   5   6   4     4984.49     5128.91    332.64 o 
   6   6   4     6594.27     6396.11    428.25 o 
   7   6   4     2495.98     2722.57    189.22 o 
   8   6   4    11041.53    11599.25    770.81 o 
   9   6   4     5803.23     6493.19    259.11 o 
  10   6   4    10363.03    11595.53    753.99 o 
  11   6   4     1286.56     1402.11    120.25 o 
 -12   7   4      410.07      576.15    187.87 o 
 -11   7   4     1563.39     1483.26    151.52 o 
 -10   7   4       18.28       -8.79     43.41 o 
  -9   7   4      438.71      494.47     51.40 o 
  -8   7   4     2005.10     1762.69     78.12 o 
  -7   7   4    11155.59    11266.78    509.13 o 
  -6   7   4     6598.48     6464.48    248.16 o 
  -5   7   4    23358.78    22261.47    941.35 o 
  -4   7   4      725.99      586.76     46.44 o 
  -3   7   4     3110.22     2541.81    104.76 o 
  -2   7   4      101.19      109.16     25.97 o 
  -1   7   4     1459.26     1408.97     51.39 o 
   0   7   4     1166.11     1203.52     55.05 o 
   1   7   4    21691.87    21339.70    790.89 o 
   2   7   4     2287.58     1950.97     68.56 o 
   3   7   4    19172.21    18563.01    628.73 o 
   4   7   4     3606.07     3454.60    150.43 o 
   5   7   4    31915.41    31668.25   1253.40 o 
   6   7   4     4624.58     4246.01    186.70 o 
   7   7   4      316.11      417.54     48.74 o 
   8   7   4       47.28       90.73     44.85 o 
   9   7   4     1237.89     1545.14    170.33 o 
  10   7   4     1122.52     1186.04     82.48 o 
  11   7   4     7078.30     7457.28    669.81 o 
 -12   8   4       41.66       28.57     70.45 o 
 -11   8   4     9090.37     9315.17    778.03 o 
 -10   8   4      924.63      960.84     88.63 o 
  -9   8   4    10826.55    11068.91    529.79 o 
  -8   8   4     1638.13     1513.37    112.10 o 
  -7   8   4     2171.90     2075.74     84.95 o 
  -6   8   4     1464.31     1318.74     63.32 o 
  -5   8   4      659.51      651.46     44.67 o 
  -4   8   4       63.13      148.62     39.97 o 
  -3   8   4    22335.43    21280.55    772.87 o 
  -2   8   4      560.14      760.19     43.81 o 
  -1   8   4    47315.52    47295.25   2039.41 o 
   0   8   4     2465.54     2400.69     75.01 o 
   1   8   4    11374.76    10554.39    246.07 o 
   2   8   4     2330.55     2280.28     97.15 o 
   3   8   4     2073.22     1822.37     84.96 o 
   4   8   4      522.61      534.65     38.60 o 
   5   8   4     3942.34     3830.72    213.61 o 
   6   8   4    12528.28    12842.41    696.38 o 
   7   8   4     5134.65     5320.33    293.44 o 
   8   8   4     5419.05     5663.01    359.19 o 
   9   8   4    12003.15    13695.19    789.37 o 
  10   8   4     1901.80     2216.04    130.77 o 
  11   8   4     1808.44     1936.91    256.89 o 
 -11   9   4      295.93      286.88     72.87 o 
 -10   9   4       80.68       90.48     52.20 o 
  -9   9   4       13.43       93.79     57.94 o 
  -8   9   4     6011.64     5907.48    209.54 o 
  -7   9   4     5510.67     5394.55    224.11 o 
  -6   9   4    19575.53    19929.28    975.81 o 
  -5   9   4    18457.04    18535.60    776.35 o 
  -4   9   4    26862.80    27521.57    811.86 o 
  -3   9   4    14739.44    14520.26    396.67 o 
  -2   9   4     6390.63     6817.20    489.77 o 
  -1   9   4     6948.11     7366.14    242.06 o 
   0   9   4     6439.11     6679.89    139.20 o 
   1   9   4       73.92       61.26     30.82 o 
   2   9   4    12280.81    11782.25    360.96 o 
   3   9   4     6765.75     6700.51    208.27 o 
   4   9   4    15226.19    15218.38    577.73 o 
   5   9   4     8130.84     8102.17    438.02 o 
   6   9   4     1011.51      957.50     70.35 o 
   7   9   4     4571.12     4611.89    338.33 o 
   8   9   4      724.51      861.22     58.94 o 
   9   9   4       55.19      104.31     49.07 o 
  10   9   4     1908.16     2000.87    153.92 o 
  11   9   4      988.94      875.73    140.53 o 
 -11  10   4       12.02       36.33     82.29 o 
 -10  10   4     8040.17     8176.04    511.99 o 
  -9  10   4        0.04       98.65     55.96 o 
  -8  10   4    14948.16    15086.68    834.91 o 
  -7  10   4      442.44      443.51     58.25 o 
  -6  10   4       34.08        8.79     44.06 o 
  -5  10   4      936.76      857.60     56.86 o 
  -4  10   4     3975.04     3633.51    148.50 o 
  -3  10   4      370.26      336.26     51.02 o 
  -2  10   4    23715.47    23077.05    491.62 o 
  -1  10   4      884.76      915.48     75.51 o 
   0  10   4    42073.71    43968.50   1214.62 o 
   1  10   4      386.32      363.75     34.81 o 
   2  10   4    20417.94    21057.81    717.15 o 
   3  10   4      300.13      281.22     46.48 o 
   4  10   4      160.84      158.70     40.57 o 
   5  10   4      244.73      343.64     44.21 o 
   6  10   4    16163.75    17026.87    510.37 o 
   7  10   4      807.58      756.21     57.57 o 
   8  10   4    10959.92    12254.98    559.88 o 
   9  10   4        4.70       23.18     51.65 o 
  10  10   4     4059.80     4639.80    335.52 o 
 -11  11   4      100.08      223.04     97.63 o 
 -10  11   4        6.47      -40.87     78.34 o 
  -9  11   4       95.27      103.36     62.00 o 
  -8  11   4     4177.98     3908.53    264.80 o 
  -7  11   4     6075.80     5817.89    339.05 o 
  -6  11   4     8843.11     9228.08    375.56 o 
  -5  11   4     7565.03     8146.85    288.11 o 
  -4  11   4     8667.20     8596.82    301.53 o 
  -3  11   4    10437.63    10152.79    400.46 o 
  -2  11   4      231.93      275.77     38.68 o 
  -1  11   4      302.13      289.07     42.32 o 
   0  11   4     8688.42     9062.66    230.03 o 
   1  11   4     3910.82     3912.57    145.83 o 
   2  11   4    14291.06    14257.34    447.52 o 
   3  11   4     7067.21     6889.64    204.11 o 
   4  11   4    13282.20    13926.88    517.73 o 
   5  11   4     3077.82     2838.41    131.66 o 
   6  11   4    10419.25    10761.44    453.91 o 
   7  11   4      343.32      545.38     72.01 o 
   8  11   4     1166.72     1153.33     92.63 o 
   9  11   4       41.79       26.08     54.97 o 
  10  11   4     1096.32     1058.49    150.58 o 
 -10  12   4      743.68      679.91    114.71 o 
  -9  12   4     9131.00     9833.72    555.59 o 
  -8  12   4      893.04      857.63     73.84 o 
  -7  12   4     3901.33     3926.70    200.84 o 
  -6  12   4      100.56       83.70     51.74 o 
  -5  12   4      619.82      705.70     67.40 o 
  -4  12   4      385.94      368.46     51.98 o 
  -3  12   4     4895.86     5071.53    174.56 o 
  -2  12   4      734.98      930.23     98.68 o 
  -1  12   4    20719.32    23519.59    746.72 o 
   0  12   4     7211.16     7879.87    217.24 o 
   1  12   4    10422.44    11149.75    364.97 o 
   2  12   4     1263.13     1288.39     76.18 o 
   3  12   4      663.26      604.16     64.40 o 
   4  12   4       32.10       46.29     51.48 o 
   5  12   4     3203.32     3006.68    174.86 o 
   6  12   4     1819.69     1696.48     82.43 o 
   7  12   4    13861.95    13926.53    514.47 o 
   8  12   4      525.11      409.56     73.36 o 
   9  12   4     8454.33     7911.96    483.39 o 
 -10  13   4       86.09      105.58    138.39 o 
  -9  13   4      963.92      918.20    102.70 o 
  -8  13   4       98.76       94.90     36.87 o 
  -7  13   4     6414.79     6093.92    512.81 o 
  -6  13   4       69.83      201.89     65.38 o 
  -5  13   4    14232.38    15398.36    809.72 o 
  -4  13   4      420.55      414.92     62.76 o 
  -3  13   4    11837.47    12897.29    596.72 o 
  -2  13   4      613.59      574.37     50.35 o 
  -1  13   4     1328.51     1276.46     88.68 o 
   0  13   4      139.86      117.39     29.72 o 
   1  13   4     3647.96     3663.12    206.59 o 
   2  13   4     3158.40     2855.07    129.89 o 
   3  13   4     9687.07    10215.86    556.22 o 
   4  13   4     3959.17     3781.72    196.07 o 
   5  13   4    18876.22    20233.70    738.82 o 
   6  13   4     1152.02      999.66     89.36 o 
   7  13   4     4920.27     4890.15    302.12 o 
   8  13   4        0.72       17.52     56.84 o 
   9  13   4       60.57       81.14     76.53 o 
  -9  14   4     2391.32     2106.55    149.85 o 
  -8  14   4     4456.81     4306.23    291.36 o 
  -7  14   4     1149.20     1291.95     93.59 o 
  -6  14   4     1786.28     1627.02     91.28 o 
  -5  14   4      340.85      282.97     68.51 o 
  -4  14   4     2650.65     2883.00    125.74 o 
  -3  14   4     3207.57     3486.43    127.78 o 
  -2  14   4    11682.25    12596.57    704.90 o 
  -1  14   4    10004.97    10948.40    518.88 o 
   0  14   4    19070.69    21612.63    482.28 o 
   1  14   4     3526.25     3696.66    187.99 o 
   2  14   4     4155.04     4502.92    170.42 o 
   3  14   4      526.60      661.80     79.81 o 
   4  14   4       30.22       -1.59     70.78 o 
   5  14   4      184.71      198.89     83.62 o 
   6  14   4     3220.70     2988.34    218.18 o 
   7  14   4      918.53      845.81     89.89 o 
   8  14   4     3702.03     3487.92    320.09 o 
  -8  15   4     2206.84     1869.88    138.15 o 
  -7  15   4        2.90      163.49     73.48 o 
  -6  15   4    10782.24    11509.25    671.01 o 
  -5  15   4       75.66       98.55     61.39 o 
  -4  15   4    14641.45    16582.75   1005.79 o 
  -3  15   4       92.33       99.85     53.22 o 
  -2  15   4     1297.60     1325.13     80.28 o 
  -1  15   4      550.36      651.74    118.43 o 
   0  15   4      561.26      586.53     51.68 o 
   1  15   4      640.11      556.68     63.89 o 
   2  15   4    13727.69    15334.80    945.55 o 
   3  15   4      206.55      310.03     66.93 o 
   4  15   4    15665.49    16953.35    758.87 o 
   5  15   4        0.04      119.08     75.20 o 
   6  15   4     3355.03     3454.92    153.11 o 
   7  15   4       16.50      -15.91     89.93 o 
   8  15   4       29.49       67.92    101.53 o 
  -8  16   4     1916.10     1829.40    143.13 o 
  -7  16   4     1498.53     1265.51    124.66 o 
  -6  16   4      212.86      256.30     77.79 o 
  -5  16   4        1.84      -68.99     68.99 o 
  -4  16   4     1546.78     1642.44    101.72 o 
  -3  16   4     1798.65     1722.29     97.97 o 
  -2  16   4     7757.60     9119.64    423.94 o 
  -1  16   4     3334.96     3514.72    111.95 o 
   0  16   4     9423.55    10766.67    668.51 o 
   1  16   4     2291.12     2377.02    128.60 o 
   2  16   4     6351.93     6581.75    308.78 o 
   3  16   4      850.16      812.70    102.82 o 
   4  16   4      320.78      254.74     78.22 o 
   5  16   4      905.58      696.45    111.98 o 
   6  16   4     4503.41     4013.20    739.45 o 
   7  16   4     2025.82     1664.90    170.87 o 
  -7  17   4     4141.94     3473.57    430.44 o 
  -6  17   4     1698.16     1842.81    145.49 o 
  -5  17   4     8089.00     8502.34    617.91 o 
  -4  17   4     1882.48     2130.13    152.01 o 
  -3  17   4     2984.50     3312.18    148.61 o 
  -2  17   4       22.31       35.64     60.06 o 
  -1  17   4      202.75      158.22     57.42 o 
   0  17   4        2.21        3.01     44.06 o 
   1  17   4     3643.16     4064.35    249.81 o 
   2  17   4      718.92      602.19    101.88 o 
   3  17   4     9028.80    10208.20    889.28 o 
   4  17   4      501.18      463.25    102.99 o 
   5  17   4     5903.46     5614.31    746.12 o 
   6  17   4      209.22      104.74     84.18 o 
  -5  18   4        4.47      124.16     91.51 o 
  -4  18   4        5.46       46.27     76.34 o 
  -3  18   4     5259.52     5710.34    440.71 o 
  -2  18   4     1273.57     1097.85     74.80 o 
  -1  18   4     9547.69    10939.15    704.69 o 
   0  18   4      342.11      267.61     77.27 o 
   1  18   4     6505.47     6896.81    633.73 o 
   2  18   4       74.21       37.98     67.33 o 
   3  18   4      864.60      886.14     93.98 o 
   4  18   4       64.57      178.99    103.50 o 
   5  18   4      261.38      160.73    113.68 o 
  -4  19   4     6964.75     6930.41    739.12 o 
  -3  19   4     1664.09     1732.18    139.55 o 
  -2  19   4     1787.50     1634.20    126.10 o 
  -1  19   4      158.06       58.33     69.85 o 
   0  19   4      118.83      151.38     91.35 o 
   1  19   4     2153.10     2118.92    330.28 o 
   2  19   4     3932.55     3595.46    646.24 o 
   3  19   4     2665.69     2497.29    626.06 o 
 -13   0   5      572.92      523.74    359.95 o 
 -11   0   5     1912.47     1895.91    180.02 o 
  -9   0   5    17844.10    19463.11   2249.13 o 
  -7   0   5    26478.18    27109.50   2458.18 o 
  -5   0   5     3262.06     2707.27    140.82 o 
  -3   0   5      597.24      518.73     48.46 o 
  -1   0   5    75322.05    81188.95   1601.28 o 
   1   0   5    76364.70    74385.93   3259.45 o 
   3   0   5    32191.37    28311.56   2149.37 o 
   5   0   5     1052.15      920.55    102.39 o 
   7   0   5     5224.66     5294.59    504.30 o 
   9   0   5     7270.01     7573.29    968.61 o 
  11   0   5     6852.56     7410.75   1194.54 o 
 -13   1   5     4137.68     4692.52    824.23 o 
 -12   1   5     3050.20     3509.69    411.32 o 
 -11   1   5     6704.19     7703.38    709.53 o 
 -10   1   5     4192.10     4426.50    397.72 o 
  -9   1   5     3880.67     4280.25    373.59 o 
  -8   1   5        1.48       48.96     35.49 o 
  -7   1   5     1519.36     1694.44    137.01 o 
  -6   1   5     3960.95     3892.94    229.27 o 
  -5   1   5    11363.25     9866.79    745.76 o 
  -4   1   5     9085.81     8930.28    435.11 o 
  -3   1   5    30977.18    30416.72   1144.16 o 
  -2   1   5    16122.93    15779.06    401.22 o 
  -1   1   5    10913.49    11474.40    185.79 o 
   0   1   5       68.85      136.92     23.71 o 
   1   1   5     4023.14     3518.17    117.52 o 
   2   1   5    30236.82    27021.41   1018.47 o 
   3   1   5     1997.87     1635.00     62.74 o 
   4   1   5    21889.44    21262.87   1056.54 o 
   5   1   5    20447.60    19416.58   1127.51 o 
   6   1   5    20371.99    20007.06   1313.57 o 
   7   1   5    16659.71    16121.33   1039.68 o 
   8   1   5     9663.51     9433.36    915.46 o 
   9   1   5     1389.34     1453.78    144.47 o 
  10   1   5       60.12       50.35     54.31 o 
  11   1   5      103.80       44.64     60.47 o 
  12   1   5     1098.41     1010.42    297.01 o 
 -13   2   5        1.09      152.01     73.66 o 
 -12   2   5      306.50      403.34     62.78 o 
 -11   2   5      538.03      628.48     52.51 o 
 -10   2   5    10865.86    12262.28   1143.81 o 
  -9   2   5     2023.34     2207.86    186.52 o 
  -8   2   5    30012.18    30037.60   1642.76 o 
  -7   2   5    12633.81    11991.12    651.00 o 
  -6   2   5    32645.82    29349.39    672.43 o 
  -5   2   5    11070.63     9641.30    234.83 o 
  -4   2   5    18179.38    16788.70   1114.19 o 
  -3   2   5     4118.77     4014.15    254.73 o 
  -2   2   5     3624.70     3631.95    166.01 o 
  -1   2   5     9469.85     9191.63    286.43 o 
   0   2   5    38358.39    39900.28   1482.60 o 
   1   2   5     1993.60     1753.01     49.74 o 
   2   2   5    57698.98    53490.30   2109.05 o 
   3   2   5      360.29      338.76     26.25 o 
   4   2   5    10633.15     9217.60    526.91 o 
   5   2   5      284.09      223.12     31.96 o 
   6   2   5      290.05      578.30     48.24 o 
   7   2   5      690.60      602.37     41.36 o 
   8   2   5     4945.86     5212.32    395.57 o 
   9   2   5       40.19       24.65     47.99 o 
  10   2   5    10665.32    11752.75    974.18 o 
  11   2   5      206.59      209.57     63.48 o 
  12   2   5     6902.49     7559.80   1473.25 o 
 -13   3   5      506.26      647.74    158.76 o 
 -12   3   5     8782.17     9096.80    661.87 o 
 -11   3   5     1543.12     1528.27    195.82 o 
 -10   3   5     8320.22     8740.22    671.33 o 
  -9   3   5      523.95      612.95     83.64 o 
  -8   3   5      412.33      529.37     43.13 o 
  -7   3   5      586.48      534.37     47.25 o 
  -6   3   5    23140.45    18545.33    638.94 o 
  -5   3   5     4463.12     4876.66    152.32 o 
  -4   3   5   101235.76    99757.55   7845.01 o 
  -3   3   5      116.92      319.74     19.35 o 
  -2   3   5    34038.30    31904.35   1460.34 o 
  -1   3   5    15398.57    14195.02    787.23 o 
   0   3   5     2453.68     2028.86     52.98 o 
   1   3   5      542.34      450.98     18.92 o 
   2   3   5       36.90      307.21     26.59 o 
   3   3   5     1276.32     1385.92     82.73 o 
   4   3   5    23309.00    23077.11    983.90 o 
   5   3   5      157.70      479.47     87.45 o 
   6   3   5    18561.53    18496.33    966.25 o 
   7   3   5      795.22      799.16     54.11 o 
   8   3   5     5103.11     4952.16    295.95 o 
   9   3   5      336.61      296.77     54.86 o 
  10   3   5      145.26      167.27     65.36 o 
  11   3   5       75.03      130.75     71.58 o 
  12   3   5     1703.50     1784.47    602.35 o 
 -13   4   5        8.95       28.49     77.65 o 
 -12   4   5      177.82      273.12     72.82 o 
 -11   4   5     1481.24     1434.74    147.13 o 
 -10   4   5     5157.38     5316.90    358.73 o 
  -9   4   5    10631.39    11245.32    682.52 o 
  -8   4   5     3696.10     3120.51    190.62 o 
  -7   4   5    14001.57    14334.31    804.07 o 
  -6   4   5      520.13      537.34     41.37 o 
  -5   4   5    17325.55    15651.39    457.96 o 
  -4   4   5      351.63      393.74     28.58 o 
  -3   4   5       15.70       63.91     20.87 o 
  -2   4   5     1180.64     1023.62     32.11 o 
  -1   4   5    19755.70    19374.60    901.39 o 
   0   4   5    14335.28    12585.73    367.85 o 
   1   4   5    21610.40    20093.69    702.05 o 
   2   4   5    16197.15    13848.05    497.92 o 
   3   4   5    10528.70     9114.88    357.35 o 
   4   4   5      561.23      494.95     35.71 o 
   5   4   5      251.64      209.24     34.78 o 
   6   4   5      661.56      571.40     42.31 o 
   7   4   5       51.07      492.92     96.31 o 
   8   4   5     2470.95     2407.40    112.26 o 
   9   4   5    10279.92    11082.09    685.14 o 
  10   4   5     4631.28     4852.54    355.16 o 
  11   4   5     7671.55     7503.53    653.37 o 
 -12   5   5       66.46        6.31     65.55 o 
 -11   5   5    11786.39    12305.85    928.60 o 
 -10   5   5        4.74        9.22     47.90 o 
  -9   5   5     2756.69     2243.14    126.14 o 
  -8   5   5        6.49       18.31     27.39 o 
  -7   5   5     1042.59      973.56     51.87 o 
  -6   5   5      232.52      239.29     31.46 o 
  -5   5   5    43046.59    39843.14   1723.33 o 
  -4   5   5      410.28      479.98     31.84 o 
  -3   5   5    49526.30    47076.31   2519.94 o 
  -2   5   5     1583.95     1594.39     62.22 o 
  -1   5   5    46387.86    46977.03   2085.41 o 
   0   5   5      862.81     1133.49     54.98 o 
   1   5   5     8257.80     8513.37    242.08 o 
   2   5   5       50.37      147.64     25.10 o 
   3   5   5    15117.73    14200.75    590.54 o 
   4   5   5      160.76      181.78     25.65 o 
   5   5   5    32855.38    32267.36   1557.33 o 
   6   5   5     1202.90     1201.05     88.65 o 
   7   5   5    22469.79    23947.28   1419.96 o 
   8   5   5      318.73      259.09     53.80 o 
   9   5   5     1537.11     1457.41     74.81 o 
  10   5   5      208.30      201.03     56.66 o 
  11   5   5       17.03       13.48     64.99 o 
 -12   6   5       16.34       66.88     93.90 o 
 -11   6   5     2156.84     2090.34    213.92 o 
 -10   6   5     3950.62     3242.84    158.21 o 
  -9   6   5     9993.77    10313.28    773.81 o 
  -8   6   5     4110.42     4175.21    167.58 o 
  -7   6   5    22956.55    21561.38    859.37 o 
  -6   6   5     3406.79     3521.04    116.12 o 
  -5   6   5    21256.01    20441.44    819.01 o 
  -4   6   5     2341.50     2278.65    135.53 o 
  -3   6   5     2535.71     2318.22     95.00 o 
  -2   6   5     1319.43     1281.80     48.24 o 
  -1   6   5    18510.52    17566.19    346.46 o 
   0   6   5     6742.83     6711.74    169.63 o 
   1   6   5    24142.27    21048.87    986.99 o 
   2   6   5    14311.59    13771.55    376.72 o 
   3   6   5    10272.19     8806.82    235.69 o 
   4   6   5     1068.60      902.81     44.05 o 
   5   6   5      195.66      294.28     39.92 o 
   6   6   5        1.07       38.46     35.07 o 
   7   6   5      302.69      332.87     49.19 o 
   8   6   5     6992.86     7448.88    355.39 o 
   9   6   5     3552.15     3734.16    253.39 o 
  10   6   5     5896.60     6511.33    484.65 o 
  11   6   5     3210.34     3464.53    319.71 o 
 -12   7   5    10380.69    11159.66   1356.87 o 
 -11   7   5     1141.62     1041.38    153.32 o 
 -10   7   5     4796.23     5234.22    475.13 o 
  -9   7   5     2611.71     2375.71    147.22 o 
  -8   7   5      218.29      269.50     45.60 o 
  -7   7   5        6.74       -4.09     47.35 o 
  -6   7   5    11568.56    11241.29    324.04 o 
  -5   7   5     3103.73     3022.95    135.44 o 
  -4   7   5    31500.06    31230.25   1038.60 o 
  -3   7   5     1260.34     1087.82     51.94 o 
  -2   7   5    17305.41    15819.90    784.08 o 
  -1   7   5     3726.37     3621.65     86.07 o 
   0   7   5     5409.70     4974.03    127.19 o 
   1   7   5     1345.77     1048.16     60.31 o 
   2   7   5     1435.73     1575.25     58.25 o 
   3   7   5     1594.02     1443.48     77.84 o 
   4   7   5     9224.64     9405.29    277.96 o 
   5   7   5     2869.43     2626.53    140.81 o 
   6   7   5    12147.56    12345.30    408.16 o 
   7   7   5      813.60      868.53     58.63 o 
   8   7   5     2677.61     2743.86    154.69 o 
   9   7   5       80.37      137.19     63.31 o 
  10   7   5      341.60      328.71     69.02 o 
  11   7   5       21.76      103.13     68.89 o 
 -12   8   5      386.54      353.78     76.87 o 
 -11   8   5      124.40       31.55     74.72 o 
 -10   8   5     6955.41     6919.53    382.27 o 
  -9   8   5     3169.89     3038.65    199.71 o 
  -8   8   5    11568.55    11936.75    501.90 o 
  -7   8   5     8927.27     8826.63    381.32 o 
  -6   8   5    25361.56    25386.15    930.84 o 
  -5   8   5     8731.73     8675.29    386.50 o 
  -4   8   5     1188.70     1031.30     49.65 o 
  -3   8   5     4346.94     4390.16     95.87 o 
  -2   8   5    10384.88    10321.63    504.89 o 
  -1   8   5      173.35      209.25     34.71 o 
   0   8   5    18558.52    18137.18    378.09 o 
   1   8   5     1889.82     1832.08     90.06 o 
   2   8   5    30106.94    30908.61   1019.70 o 
   3   8   5     3940.00     3842.65    198.47 o 
   4   8   5    14885.76    14806.72    479.31 o 
   5   8   5      654.37      565.15     43.34 o 
   6   8   5      100.70      144.10     53.32 o 
   7   8   5      899.48      807.45     56.57 o 
   8   8   5     5449.53     5845.15    375.04 o 
   9   8   5      139.08      182.44     56.54 o 
  10   8   5     6456.41     7126.92    461.71 o 
  11   8   5      870.69      802.53    101.06 o 
 -11   9   5     6870.01     6277.45    778.56 o 
 -10   9   5     2222.81     2315.73    123.52 o 
  -9   9   5     1244.31     1286.98     90.06 o 
  -8   9   5      606.58      661.37     64.64 o 
  -7   9   5      192.85      158.15     55.28 o 
  -6   9   5     3550.31     3392.70    165.39 o 
  -5   9   5     8864.10     8756.59    250.21 o 
  -4   9   5     4607.00     5058.78    221.22 o 
  -3   9   5    21461.55    22994.45    979.40 o 
  -2   9   5     7742.37     7804.94    406.95 o 
  -1   9   5     6403.45     5659.73    163.39 o 
   0   9   5     2644.78     2735.04    105.50 o 
   1   9   5       77.73       73.61     33.76 o 
   2   9   5     3961.97     3742.32    119.72 o 
   3   9   5     8686.50     8564.23    372.76 o 
   4   9   5    18243.01    18151.72    735.01 o 
   5   9   5     8572.25     8860.32    336.22 o 
   6   9   5    16075.04    16261.58    675.56 o 
   7   9   5    10805.87    11332.68    617.03 o 
   8   9   5     7555.83     7984.63    400.23 o 
   9   9   5     2462.31     2667.07    122.05 o 
  10   9   5      144.88      167.82     68.11 o 
 -11  10   5     1006.01      847.53    115.27 o 
 -10  10   5       94.87       49.07     63.13 o 
  -9  10   5    11111.92    11512.26    569.77 o 
  -8  10   5      744.75      834.61     72.27 o 
  -7  10   5    12493.43    12366.65    635.33 o 
  -6  10   5     1254.17     1219.30     85.79 o 
  -5  10   5     1963.78     1950.67    105.33 o 
  -4  10   5      870.15      704.11     49.39 o 
  -3  10   5      618.66      617.58     47.27 o 
  -2  10   5       59.05       18.89     54.38 o 
  -1  10   5    23749.99    25314.12    746.63 o 
   0  10   5      557.80      620.67     35.64 o 
   1  10   5    43154.11    46243.01    882.05 o 
   2  10   5       67.09      197.30     76.77 o 
   3  10   5    15867.45    16368.68    534.36 o 
   4  10   5      184.76      193.36     36.66 o 
   5  10   5     2450.06     2390.92    121.42 o 
   6  10   5      246.99      154.57     45.84 o 
   7  10   5     5202.66     4703.13    287.83 o 
   8  10   5     1052.40     1165.76    115.93 o 
   9  10   5     6714.15     7340.56    436.42 o 
  10  10   5        9.49      -66.46     66.46 o 
 -11  11   5     3295.67     2487.63    362.14 o 
 -10  11   5     1273.57     1302.15    112.14 o 
  -9  11   5     1405.43     1459.24    130.25 o 
  -8  11   5      247.56      181.15     55.70 o 
  -7  11   5      421.23      382.72     62.03 o 
  -6  11   5     2854.48     2953.17    215.86 o 
  -5  11   5     5655.46     5770.04    186.39 o 
  -4  11   5     1144.98     1208.77     93.68 o 
  -3  11   5    28178.10    30464.08   1352.37 o 
  -2  11   5     4433.08     4175.69    139.50 o 
  -1  11   5    11231.50    11484.05    711.82 o 
   0  11   5     1236.74     1169.93     44.16 o 
   1  11   5     1783.30     1928.05     69.40 o 
   2  11   5      354.68      302.60     58.02 o 
   3  11   5     1014.27      929.17     79.83 o 
   4  11   5     4273.68     4001.75    262.05 o 
   5  11   5     2887.31     2993.57    115.25 o 
   6  11   5     7054.57     7316.85    364.26 o 
   7  11   5     4995.29     5044.78    236.03 o 
   8  11   5     2198.25     2476.88    119.05 o 
   9  11   5     1063.86     1326.16     98.68 o 
  10  11   5      150.50      193.69     81.68 o 
 -10  12   5     4963.83     4830.96    255.62 o 
  -9  12   5      582.54      490.40     79.30 o 
  -8  12   5    16333.51    16911.22    832.23 o 
  -7  12   5      893.61     1001.74     79.10 o 
  -6  12   5    18832.49    19430.68    884.41 o 
  -5  12   5      418.80      390.73     54.35 o 
  -4  12   5     5933.72     6313.42    288.99 o 
  -3  12   5      905.49      916.78     82.33 o 
  -2  12   5     1225.70     1144.40     78.74 o 
  -1  12   5     1043.25      966.50     62.96 o 
   0  12   5    16447.00    16630.58    392.35 o 
   1  12   5     1492.52     1512.26     64.93 o 
   2  12   5    22708.17    24991.53    908.95 o 
   3  12   5      128.51      169.88     62.97 o 
   4  12   5     6175.51     6319.20    217.44 o 
   5  12   5      185.22      218.39     65.19 o 
   6  12   5      715.69      797.21     66.99 o 
   7  12   5     2293.78     2410.78    169.77 o 
   8  12   5     6738.40     6806.56    390.95 o 
   9  12   5       95.95      159.99     65.44 o 
 -10  13   5     2147.95     2220.44    313.08 o 
  -9  13   5      325.22      303.46     86.83 o 
  -8  13   5        4.04       19.29     34.84 o 
  -7  13   5        4.05       12.65     71.35 o 
  -6  13   5     5219.23     4952.71    335.35 o 
  -5  13   5     1991.89     1857.71    106.54 o 
  -4  13   5    17212.75    19115.22   1081.22 o 
  -3  13   5     2598.86     2525.06    199.97 o 
  -2  13   5    22133.71    25378.01    899.35 o 
  -1  13   5      574.69      628.41     47.42 o 
   0  13   5     4665.78     5033.13    161.83 o 
   1  13   5      206.40      214.80     40.96 o 
   2  13   5      316.59      206.40     54.90 o 
   3  13   5      750.16      692.90     71.37 o 
   4  13   5    12201.84    12174.85    530.19 o 
   5  13   5      186.87      118.95     67.12 o 
   6  13   5    17106.32    18715.73    780.33 o 
   7  13   5      364.95      272.61     64.22 o 
   8  13   5     6388.25     5551.55    343.10 o 
   9  13   5      116.61      164.49     94.56 o 
  -9  14   5     3884.27     3261.15    391.07 o 
  -8  14   5     2326.39     2257.34    198.96 o 
  -7  14   5     4513.75     4420.91    297.56 o 
  -6  14   5     4268.64     4346.52    166.32 o 
  -5  14   5     1195.16     1204.26    139.09 o 
  -4  14   5       20.74       28.83     48.53 o 
  -3  14   5      548.86      591.67     72.26 o 
  -2  14   5     3554.58     3627.12    115.26 o 
  -1  14   5     3757.63     3677.51    106.35 o 
   0  14   5     6602.63     7353.84    253.87 o 
   1  14   5     9982.87    10931.80    382.37 o 
   2  14   5     6113.44     6417.58    338.21 o 
   3  14   5     6152.87     6263.15    351.29 o 
   4  14   5     3250.57     3347.63    277.13 o 
   5  14   5      188.26      196.13     65.90 o 
   6  14   5       36.53      101.75     79.34 o 
   7  14   5      902.12      706.43     85.97 o 
   8  14   5     1726.26     1565.63    294.08 o 
  -8  15   5      335.39      252.00     92.05 o 
  -7  15   5      347.18      294.84    136.74 o 
  -6  15   5       61.54      -58.63     71.19 o 
  -5  15   5     6187.90     6646.01    435.63 o 
  -4  15   5      163.23      158.88     66.98 o 
  -3  15   5    12917.66    15883.48    557.54 o 
  -2  15   5       70.93       28.32     51.78 o 
  -1  15   5     9179.29     9900.53    269.25 o 
   0  15   5       29.01       38.10     43.12 o 
   1  15   5      675.72      714.69     60.07 o 
   2  15   5       27.24      -13.24     57.95 o 
   3  15   5     6264.00     6055.03    235.23 o 
   4  15   5      125.36       45.45     70.60 o 
   5  15   5    10127.10    10473.73    653.59 o 
   6  15   5      410.46      237.64     73.13 o 
   7  15   5     7167.41     5924.64    834.76 o 
  -8  16   5     3192.04     2932.67    195.58 o 
  -7  16   5     6741.89     6386.19    338.13 o 
  -6  16   5     2278.03     2285.36    151.62 o 
  -5  16   5     4558.59     4708.85    339.35 o 
  -4  16   5      128.69      141.34     54.66 o 
  -3  16   5        1.68       17.26     65.70 o 
  -2  16   5       81.74       70.44     55.94 o 
  -1  16   5     2118.44     2369.29    147.03 o 
   0  16   5     4737.73     4668.80    240.67 o 
   1  16   5     6700.29     7286.71    306.62 o 
   2  16   5     4589.17     4850.48    379.32 o 
   3  16   5     6761.86     7040.64    630.97 o 
   4  16   5     1930.45     1740.96    198.04 o 
   5  16   5      853.73      780.44    123.70 o 
   6  16   5       21.88       21.74     94.70 o 
  -7  17   5       13.58       61.09     73.87 o 
  -6  17   5     1839.40     1808.42    128.69 o 
  -5  17   5      783.17      837.50    122.07 o 
  -4  17   5    10306.10    11156.45    579.00 o 
  -3  17   5     1226.70     1301.85    108.09 o 
  -2  17   5    13506.03    15335.33    670.72 o 
  -1  17   5      127.23      155.53     52.13 o 
   0  17   5     3122.08     3551.71    166.31 o 
   1  17   5       25.53      -40.51     40.51 o 
   2  17   5       74.09        7.06     48.59 o 
   3  17   5      832.58      761.34    108.39 o 
   4  17   5     4692.53     3805.92    310.35 o 
   5  17   5      563.71      433.60    150.66 o 
  -5  18   5     1246.71     1119.29    257.61 o 
  -4  18   5       41.78      119.39     83.88 o 
  -3  18   5        0.21      -14.92     62.62 o 
  -2  18   5     2366.08     2424.45    194.91 o 
  -1  18   5      274.34      213.10    144.66 o 
   0  18   5     7333.06     7692.05    623.24 o 
   1  18   5      244.25      184.65     71.60 o 
   2  18   5     9758.11     9588.98    958.49 o 
   3  18   5      331.24      379.79     88.01 o 
   4  18   5     4109.97     3938.09    745.10 o 
  -4  19   5     2088.27     1970.18    164.16 o 
  -3  19   5     5340.05     5072.04    600.19 o 
  -2  19   5     1453.22     1584.73    133.41 o 
  -1  19   5     1450.54     1348.47    252.82 o 
   0  19   5      150.51      167.66     99.46 o 
   1  19   5        4.25      -75.56     90.51 o 
   2  19   5      486.69      371.38    230.47 o 
 -12   0   6     2728.95     2176.28    538.45 o 
 -10   0   6       46.58       64.86     33.76 o 
  -8   0   6    18801.09    18326.75   1032.04 o 
  -6   0   6    90343.98    81635.66   4190.92 o 
  -4   0   6    53093.44    48268.05   2831.78 o 
  -2   0   6    30947.06    30140.13    870.12 o 
   0   0   6     6316.41     6320.70    218.48 o 
   2   0   6    14027.09    12355.63    589.68 o 
   4   0   6    18410.00    17633.32   1287.89 o 
   6   0   6     3468.95     2974.68    159.36 o 
   8   0   6      345.24      492.13    139.70 o 
  10   0   6     4042.22     4321.08    687.24 o 
 -13   1   6      888.85      586.96    141.99 o 
 -12   1   6     5640.05     6150.71    618.18 o 
 -11   1   6     5066.88     5342.81    446.26 o 
 -10   1   6    14597.33    15693.38    951.38 o 
  -9   1   6     7233.58     7509.22    526.97 o 
  -8   1   6     9171.84     9320.37    613.24 o 
  -7   1   6    12465.75    13162.10    749.39 o 
  -6   1   6     2938.50     3079.75    258.69 o 
  -5   1   6     3773.61     3427.98    142.06 o 
  -4   1   6    18363.30    16356.86    721.59 o 
  -3   1   6    13626.96    13783.30    535.41 o 
  -2   1   6    85395.68    90168.94   1804.36 o 
  -1   1   6    35621.48    39352.69    618.29 o 
   0   1   6    44861.70    42614.25    945.48 o 
   1   1   6     9694.13     9644.97    282.55 o 
   2   1   6     1222.52      990.22     39.62 o 
   3   1   6     3018.18     2501.64    144.56 o 
   4   1   6     1497.24     1387.31    100.89 o 
   5   1   6     1939.15     1839.14     78.36 o 
   6   1   6    21767.72    22386.98   1162.10 o 
   7   1   6     4535.63     4741.21    354.11 o 
   8   1   6    13637.16    13732.30    765.13 o 
   9   1   6     2193.79     2054.57    201.70 o 
  10   1   6     8165.89     8432.28    791.59 o 
  11   1   6       61.47       85.74     68.73 o 
 -13   2   6     3686.65     2569.81    211.19 o 
 -12   2   6      719.15      728.88    129.93 o 
 -11   2   6      212.43      271.03     64.41 o 
 -10   2   6        7.01       -4.10     45.20 o 
  -9   2   6     1562.31     1386.81    120.19 o 
  -8   2   6      758.08      715.98     54.46 o 
  -7   2   6    17121.30    17302.32   1102.39 o 
  -6   2   6       58.99      108.08     38.44 o 
  -5   2   6    15258.28    16081.45    967.64 o 
  -4   2   6      104.72      141.90     29.12 o 
  -3   2   6    20003.01    20627.88    953.34 o 
  -2   2   6      323.29      286.77     13.21 o 
  -1   2   6     3290.22     3535.93     75.78 o 
   0   2   6      820.92      942.81     38.98 o 
   1   2   6    20281.78    20613.74    550.29 o 
   2   2   6    18680.66    18151.41    785.33 o 
   3   2   6    32501.47    29634.29   1104.66 o 
   4   2   6     8511.32     7528.76    390.28 o 
   5   2   6    27829.08    26137.83   1455.43 o 
   6   2   6     2021.55     1832.43    129.99 o 
   7   2   6      778.21      812.16     75.79 o 
   8   2   6      439.95      401.55     55.22 o 
   9   2   6      594.12      720.83     94.30 o 
  10   2   6       45.60       96.36     67.42 o 
  11   2   6     7230.82     7356.84    757.86 o 
 -13   3   6     1636.46     1404.86    239.89 o 
 -12   3   6     1686.59     1916.53    183.57 o 
 -11   3   6    11280.57    11732.28    748.98 o 
 -10   3   6     3847.87     3826.82    249.85 o 
  -9   3   6    14213.82    14711.66   1038.29 o 
  -8   3   6      325.57      337.62     41.10 o 
  -7   3   6     3751.35     3662.62    142.95 o 
  -6   3   6     2098.39     2022.61    191.38 o 
  -5   3   6      634.36      659.48     51.31 o 
  -4   3   6    11980.70    11336.59    660.22 o 
  -3   3   6    24575.91    22499.47   1205.99 o 
  -2   3   6     6810.50     7185.22    240.15 o 
  -1   3   6    39613.28    40066.76   1194.12 o 
   0   3   6     5064.59     5369.89    299.17 o 
   1   3   6    50451.09    48450.71   1394.57 o 
   2   3   6      837.64      830.11     30.73 o 
   3   3   6      117.44      100.73     20.41 o 
   4   3   6     6628.65     6880.19    417.30 o 
   5   3   6    11925.69    11487.32    628.71 o 
   6   3   6     4341.26     4198.03    263.25 o 
   7   3   6    15001.22    15461.98    956.77 o 
   8   3   6     7191.02     7188.36    433.64 o 
   9   3   6    10221.25    10379.70    714.73 o 
  10   3   6      365.42      234.92     64.21 o 
  11   3   6      744.61      861.82    156.25 o 
 -13   4   6     2412.84     1807.35    169.76 o 
 -12   4   6     1458.75     1394.21    100.37 o 
 -11   4   6       37.22       10.73     53.74 o 
 -10   4   6        5.08      134.92     53.47 o 
  -9   4   6     1729.16     1841.99    110.56 o 
  -8   4   6    11344.39    10368.00    399.61 o 
  -7   4   6    13660.40    12150.82    461.47 o 
  -6   4   6    24961.85    23473.50    899.82 o 
  -5   4   6    48135.29    47396.13   2758.26 o 
  -4   4   6    23068.81    22636.87   1055.61 o 
  -3   4   6    12528.39    11291.05    680.29 o 
  -2   4   6     2966.61     2866.79     87.57 o 
  -1   4   6    15259.74    14604.34    703.64 o 
   0   4   6     5360.37     5062.56    227.65 o 
   1   4   6    10603.53     9167.01    227.05 o 
   2   4   6    26864.70    25996.41    822.87 o 
   3   4   6     4802.49     4146.84    153.32 o 
   4   4   6    32646.13    33168.48   1244.29 o 
   5   4   6     8962.21     8607.81    513.78 o 
   6   4   6     9179.10     9287.91    399.50 o 
   7   4   6      534.47      623.76     61.52 o 
   8   4   6      195.09      223.13     48.39 o 
   9   4   6       32.53       38.69     44.05 o 
  10   4   6     3212.68     3210.21    275.21 o 
  11   4   6     1642.46     1492.05    241.49 o 
 -12   5   6    11812.87    11776.71    915.76 o 
 -11   5   6      394.87      434.08     58.90 o 
 -10   5   6    14425.87    15919.74   1059.83 o 
  -9   5   6      350.80      320.92     65.53 o 
  -8   5   6    17340.80    17105.99    584.41 o 
  -7   5   6        7.34       75.11     26.91 o 
  -6   5   6      496.52      416.03     30.84 o 
  -5   5   6     1130.72     1022.35     74.81 o 
  -4   5   6    21338.45    20531.42   1051.77 o 
  -3   5   6       87.82      179.83     32.08 o 
  -2   5   6    39178.11    38007.32   1294.57 o 
  -1   5   6       11.92      150.38     27.76 o 
   0   5   6    41089.24    41738.99   1165.75 o 
   1   5   6      126.67      182.60     21.29 o 
   2   5   6     6164.07     4984.84    133.59 o 
   3   5   6      745.90      645.59     39.92 o 
   4   5   6      615.03      787.36     52.16 o 
   5   5   6     1825.05     1576.40    133.63 o 
   6   5   6     6157.71     6149.63    323.54 o 
   7   5   6      875.30      921.28     62.55 o 
   8   5   6     9271.12    10074.14    633.25 o 
   9   5   6       58.61       94.97     54.22 o 
  10   5   6     3532.84     3899.06    267.33 o 
  11   5   6        4.02       91.55     71.83 o 
 -12   6   6      461.29      534.67     89.80 o 
 -11   6   6      227.15      268.83     57.43 o 
 -10   6   6       50.61       25.02     65.07 o 
  -9   6   6      292.43      186.73     55.23 o 
  -8   6   6     2366.29     2327.54    133.81 o 
  -7   6   6     8453.14     8463.82    311.41 o 
  -6   6   6    17122.14    16057.33    454.50 o 
  -5   6   6    21329.28    23914.50   1167.30 o 
  -4   6   6    12017.48    10888.53    598.61 o 
  -3   6   6    10372.35    10670.56    731.22 o 
  -2   6   6     6360.64     5929.01    195.93 o 
  -1   6   6      245.02      323.50     29.73 o 
   0   6   6     2753.43     2378.87     92.06 o 
   1   6   6     1017.52     1191.49     97.42 o 
   2   6   6    21842.11    20099.31    545.61 o 
   3   6   6    12381.89    12428.44    759.82 o 
   4   6   6    25997.27    24647.89   1217.64 o 
   5   6   6     9199.91     9070.30    296.65 o 
   6   6   6     5517.43     5788.75    216.14 o 
   7   6   6      503.81      534.00     52.60 o 
   8   6   6      233.12      288.57     64.84 o 
   9   6   6      858.90     1025.97     88.69 o 
  10   6   6     3136.92     3328.97    250.94 o 
  11   6   6     1302.54     1006.94    144.30 o 
 -12   7   6      528.92      523.77     94.24 o 
 -11   7   6     6918.77     6977.51    520.30 o 
 -10   7   6     1589.92     1514.42    107.18 o 
  -9   7   6     7777.69     8362.81    393.83 o 
  -8   7   6     1037.30     1080.10     97.83 o 
  -7   7   6      721.49      745.41     50.08 o 
  -6   7   6      338.70      401.57     55.21 o 
  -5   7   6     6572.26     6701.19    311.06 o 
  -4   7   6     1240.55     1191.56     53.70 o 
  -3   7   6    21334.03    21619.64    705.83 o 
  -2   7   6     2322.08     2127.56    122.15 o 
  -1   7   6    34131.50    34696.93   1212.38 o 
   0   7   6    12419.95    12996.83    271.46 o 
   1   7   6    13775.17    13232.21    509.19 o 
   2   7   6      146.39      186.85     32.54 o 
   3   7   6     2585.69     2502.46     68.72 o 
   4   7   6     1712.86     1449.16    104.45 o 
   5   7   6     7418.57     7869.54    319.47 o 
   6   7   6     3703.24     3678.81    173.38 o 
   7   7   6    12525.58    13445.00    688.44 o 
   8   7   6     1811.98     1810.85    131.16 o 
   9   7   6    12808.57    14328.65    856.09 o 
  10   7   6      487.77      543.12     69.74 o 
  11   7   6     2328.06     2407.23    397.76 o 
 -12   8   6      706.71      537.32     81.78 o 
 -11   8   6      613.48      628.24     88.24 o 
 -10   8   6      218.70      243.89     42.03 o 
  -9   8   6     5169.94     5121.79    276.40 o 
  -8   8   6     1685.07     1599.69    114.11 o 
  -7   8   6    20079.56    21182.27    797.73 o 
  -6   8   6      963.01     1112.11     64.84 o 
  -5   8   6    24983.57    26801.41   1319.29 o 
  -4   8   6      670.54      706.25     40.05 o 
  -3   8   6    12001.44    11844.54    432.65 o 
  -2   8   6      123.41      180.53     34.29 o 
  -1   8   6      604.01      620.40     39.72 o 
   0   8   6     3874.91     3775.43     80.80 o 
   1   8   6    16152.88    15656.97    444.29 o 
   2   8   6     3766.05     3653.23    127.06 o 
   3   8   6    33634.78    32361.51    889.21 o 
   4   8   6     9349.60     8766.87    295.58 o 
   5   8   6     5428.64     5551.58    267.39 o 
   6   8   6      304.11      257.29     57.55 o 
   7   8   6      549.41      696.07     83.52 o 
   8   8   6      217.29      308.20     67.53 o 
   9   8   6     1511.93     1528.51     84.60 o 
  10   8   6      101.52      177.19     62.47 o 
 -11   9   6     3182.91     2884.01    321.17 o 
 -10   9   6     5154.10     5045.29    280.51 o 
  -9   9   6     7266.22     6982.89    388.98 o 
  -8   9   6     3340.57     3463.60    278.31 o 
  -7   9   6     4862.30     4551.73    253.52 o 
  -6   9   6     1281.44     1153.23    103.86 o 
  -5   9   6       11.79       20.12     33.90 o 
  -4   9   6     2004.20     1953.40    115.28 o 
  -3   9   6     8150.87     7742.39    274.54 o 
  -2   9   6    19769.68    20059.87    899.28 o 
  -1   9   6    15721.14    16024.38    382.97 o 
   0   9   6    11595.02    10969.20    261.45 o 
   1   9   6     8540.56     8204.72    204.77 o 
   2   9   6     7683.18     8339.71    395.90 o 
   3   9   6     1678.13     1559.39     77.34 o 
   4   9   6      270.98      326.17     49.70 o 
   5   9   6      181.70      220.80     44.27 o 
   6   9   6     6418.43     7026.34    440.44 o 
   7   9   6     4791.80     5044.67    239.35 o 
   8   9   6     7738.70     8557.44    378.63 o 
   9   9   6     2039.83     2346.38    111.81 o 
  10   9   6     2742.51     2948.04    244.20 o 
 -11  10   6        0.23      -37.68    205.91 o 
 -10  10   6       34.99      -24.60     52.25 o 
  -9  10   6       80.20      116.30     52.56 o 
  -8  10   6    15472.89    15945.09    783.22 o 
  -7  10   6     3947.37     3708.34    253.36 o 
  -6  10   6    21019.74    22238.72   1123.37 o 
  -5  10   6      318.38      437.51     40.78 o 
  -4  10   6    30610.55    32248.68   1691.84 o 
  -3  10   6      167.94      169.86     41.65 o 
  -2  10   6     3076.99     3040.80    115.09 o 
  -1  10   6     5344.82     5426.61    349.98 o 
   0  10   6     3039.59     3019.05    139.45 o 
   1  10   6     1120.92     1052.03     55.30 o 
   2  10   6    11420.09    12416.89    512.06 o 
   3  10   6     1321.32     1502.46     95.47 o 
   4  10   6    10060.02    10564.59    272.79 o 
   5  10   6       22.35        3.21     38.11 o 
   6  10   6     3482.77     3135.35    225.85 o 
   7  10   6      541.07      418.49     55.72 o 
   8  10   6        8.56      169.63     58.46 o 
   9  10   6      102.67      182.28     57.50 o 
  10  10   6     2037.48     2048.11    201.48 o 
 -11  11   6     1572.56     1096.52    125.97 o 
 -10  11   6     6725.04     5870.37    562.30 o 
  -9  11   6     3611.36     3860.13    191.76 o 
  -8  11   6     7462.00     7360.41    486.65 o 
  -7  11   6     1284.47     1135.31     79.85 o 
  -6  11   6      361.82      501.03     41.19 o 
  -5  11   6       57.36      177.90     45.08 o 
  -4  11   6     7582.74     8120.79    532.96 o 
  -3  11   6     9637.23     9860.01    483.77 o 
  -2  11   6    19685.86    21676.28    603.03 o 
  -1  11   6     8249.25     8555.70    462.14 o 
   0  11   6    13655.31    14131.96    430.47 o 
   1  11   6     2102.19     1948.68    115.49 o 
   2  11   6     2520.22     2237.95    153.47 o 
   3  11   6      380.58      430.57     58.57 o 
   4  11   6     2737.63     2627.67    145.71 o 
   5  11   6      129.41      159.59     53.06 o 
   6  11   6    16314.98    16187.85    631.44 o 
   7  11   6     2440.20     2408.71    119.78 o 
   8  11   6    11308.79    12010.16    597.91 o 
   9  11   6     3987.55     4110.27    285.00 o 
 -10  12   6      216.79      258.02     86.07 o 
  -9  12   6      872.60      704.33     75.55 o 
  -8  12   6     1698.48     1359.80     90.01 o 
  -7  12   6     9844.86    10452.71    513.34 o 
  -6  12   6      243.08      367.40     56.68 o 
  -5  12   6     5548.25     5898.51    347.95 o 
  -4  12   6      711.02      796.13     55.10 o 
  -3  12   6     3084.59     2936.29    249.86 o 
  -2  12   6       20.04      -35.66     49.05 o 
  -1  12   6      441.12      474.83     63.92 o 
   0  12   6     3332.35     3182.21    145.03 o 
   1  12   6    16491.48    17049.06    938.68 o 
   2  12   6     2370.38     2478.47    179.15 o 
   3  12   6    22367.82    24532.21   1016.49 o 
   4  12   6     1352.07     1547.99    121.79 o 
   5  12   6    16560.10    17292.40    801.08 o 
   6  12   6     1129.41     1171.12     73.29 o 
   7  12   6      925.74      866.41     83.39 o 
   8  12   6      273.35      180.59     57.33 o 
   9  12   6     1384.27     1325.05    104.58 o 
 -10  13   6      573.67      606.99    178.03 o 
  -9  13   6     9221.88     9289.77    792.38 o 
  -8  13   6      240.15      257.78     20.00 o 
  -7  13   6     2342.26     2399.87    113.81 o 
  -6  13   6      213.18      198.68     50.21 o 
  -5  13   6      283.23      336.32     51.98 o 
  -4  13   6      355.67      407.47     59.13 o 
  -3  13   6     4270.04     4439.08    239.50 o 
  -2  13   6      868.22      858.86     79.68 o 
  -1  13   6    17651.21    20338.27    703.05 o 
   0  13   6     3455.31     3463.08     98.55 o 
   1  13   6    13095.36    14368.35    568.47 o 
   2  13   6       89.20       37.80     46.82 o 
   3  13   6     1764.91     1710.46     91.64 o 
   4  13   6      388.23      255.35     65.33 o 
   5  13   6     2460.60     2380.74    205.68 o 
   6  13   6      634.80      438.61     78.33 o 
   7  13   6     4686.97     4866.51    294.20 o 
   8  13   6      893.27      790.44     78.36 o 
  -9  14   6      536.67      509.51    115.80 o 
  -8  14   6     3068.58     2631.90    165.08 o 
  -7  14   6     3697.96     3744.50    207.75 o 
  -6  14   6    11029.74    12308.21    888.37 o 
  -5  14   6     9276.23    10118.82    567.92 o 
  -4  14   6     8805.84     9735.93    427.53 o 
  -3  14   6     4428.16     4773.10    192.64 o 
  -2  14   6     1019.12     1167.34     73.16 o 
  -1  14   6       13.99      -25.02     42.41 o 
   0  14   6     1278.05     1154.98    107.92 o 
   1  14   6     4378.04     4609.03    141.36 o 
   2  14   6     5524.21     5485.77    420.14 o 
   3  14   6     6084.66     6408.30    320.57 o 
   4  14   6     8255.78     7889.43    398.16 o 
   5  14   6     1683.10     1698.84    106.24 o 
   6  14   6     2727.57     2503.94    193.51 o 
   7  14   6       57.21      -32.21     74.06 o 
   8  14   6        6.16        1.30     79.72 o 
  -8  15   6     4077.84     4007.25    217.97 o 
  -7  15   6      554.33      450.43     80.42 o 
  -6  15   6      135.67      119.95     65.48 o 
  -5  15   6       24.95       52.17     60.06 o 
  -4  15   6     9387.05    10005.43    527.29 o 
  -3  15   6      944.52     1150.92     84.96 o 
  -2  15   6    17097.61    19235.43    739.20 o 
  -1  15   6      729.57      671.39     62.98 o 
   0  15   6    12520.80    14088.93    545.52 o 
   1  15   6      113.74      136.97     43.80 o 
   2  15   6     1697.67     1830.53    152.74 o 
   3  15   6       14.54       78.85     57.97 o 
   4  15   6      223.36       45.24     67.78 o 
   5  15   6        0.09       52.32     74.68 o 
   6  15   6     4058.82     3611.04    256.09 o 
   7  15   6      233.36      196.39    111.36 o 
  -7  16   6     1964.53     1678.05    174.40 o 
  -6  16   6     4815.27     5272.31    481.88 o 
  -5  16   6     4753.72     4988.76    367.17 o 
  -4  16   6     3648.69     3979.46    278.00 o 
  -3  16   6     1847.62     1808.79    110.57 o 
  -2  16   6       20.26       21.22     53.59 o 
  -1  16   6        2.02      120.33     56.95 o 
   0  16   6      913.71      936.80     82.83 o 
   1  16   6     1207.70     1207.07     89.17 o 
   2  16   6     7923.48     8248.54    417.36 o 
   3  16   6     3606.44     3138.90    303.98 o 
   4  16   6     8136.80     8722.90    339.25 o 
   5  16   6     4098.30     3846.58    500.12 o 
   6  16   6     3268.15     2760.94    299.17 o 
  -6  17   6       69.51      143.05    104.93 o 
  -5  17   6      775.34      589.34     90.85 o 
  -4  17   6      416.18      349.07     70.54 o 
  -3  17   6     3589.98     3708.48    203.55 o 
  -2  17   6      324.21      374.48     74.46 o 
  -1  17   6    10924.46    12180.84    544.45 o 
   0  17   6      899.13     1011.51     89.65 o 
   1  17   6     5394.39     5715.08    213.26 o 
   2  17   6      730.70      617.13     62.34 o 
   3  17   6      257.56      149.90     64.36 o 
   4  17   6      228.86      143.70     84.95 o 
   5  17   6     2664.67     1709.61    223.44 o 
  -5  18   6    10036.37    10300.57   1211.37 o 
  -4  18   6      267.06      269.79     95.29 o 
  -3  18   6     4348.42     4491.54    224.15 o 
  -2  18   6       75.30      131.38     65.00 o 
  -1  18   6        2.49      -58.98     63.43 o 
   0  18   6        7.43      124.39    102.78 o 
   1  18   6     3357.62     3341.14    311.75 o 
   2  18   6     1399.69     1379.98    204.60 o 
   3  18   6     6917.92     6730.24   1008.74 o 
   4  18   6     1612.86     1291.57    251.03 o 
  -3  19   6      353.79      290.58     93.78 o 
  -2  19   6     4715.53     4310.56    768.79 o 
  -1  19   6     2719.05     2501.48    531.63 o 
   0  19   6     4392.78     3725.14    632.87 o 
   1  19   6     1195.96     1211.16    273.01 o 
   2  19   6     1440.24     1534.69    285.06 o 
 -13   0   7     5816.08     4119.12    390.07 o 
 -11   0   7    10245.70    11223.71    668.02 o 
  -9   0   7      124.07      286.81    181.45 o 
  -7   0   7     7231.79     6344.29    391.00 o 
  -5   0   7    22858.86    20606.75    553.55 o 
  -3   0   7    41684.21    46549.68   2874.89 o 
  -1   0   7    98775.03   112413.13   2328.80 o 
   1   0   7    10979.85    12169.40    680.08 o 
   3   0   7    42598.07    41189.44   2868.35 o 
   5   0   7    46373.37    42772.82   2686.71 o 
   7   0   7    24955.63    24472.31   2445.79 o 
   9   0   7     1522.16     1513.96    183.91 o 
  11   0   7      149.18      250.44    133.28 o 
 -13   1   7        1.33      -19.40    124.36 o 
 -12   1   7      213.76      355.74    158.55 o 
 -11   1   7      875.96      792.14     85.85 o 
 -10   1   7     6396.83     5796.75    194.80 o 
  -9   1   7    24920.09    24528.91    521.37 o 
  -8   1   7     6778.96     6124.03    153.26 o 
  -7   1   7    23642.46    22398.93    527.82 o 
  -6   1   7     1745.37     1454.01    131.13 o 
  -5   1   7    10381.77    10565.98    355.44 o 
  -4   1   7     3482.97     3829.34    138.41 o 
  -3   1   7     3975.51     4405.59    145.06 o 
  -2   1   7      621.15      876.13     59.04 o 
  -1   1   7    25091.99    26555.42    326.24 o 
   0   1   7    26191.74    26919.17    631.17 o 
   1   1   7    18370.74    17673.00    444.73 o 
   2   1   7    36685.45    35495.60    962.86 o 
   3   1   7    15803.97    15483.42    560.83 o 
   4   1   7     8440.76     7614.62    343.50 o 
   5   1   7      797.63      715.03     39.28 o 
   6   1   7      689.36      585.11     57.96 o 
   7   1   7     4457.32     4219.14    292.50 o 
   8   1   7     2009.73     1868.43    121.73 o 
   9   1   7     6125.00     6369.40    569.50 o 
  10   1   7     2124.23     2346.31    198.99 o 
  11   1   7     2047.44     1780.81    189.02 o 
 -13   2   7     1692.06     1163.42    137.48 o 
 -12   2   7     7781.02     7526.51    302.04 o 
 -11   2   7       25.86       47.75     22.85 o 
 -10   2   7     5751.10     7035.53    538.89 o 
  -9   2   7        9.44      -14.25     22.97 o 
  -8   2   7      174.90      342.85     27.36 o 
  -7   2   7      117.97      138.04     27.75 o 
  -6   2   7     6049.82     5729.37    398.58 o 
  -5   2   7       84.99      147.54     24.08 o 
  -4   2   7    63887.95    65780.86   2911.83 o 
  -3   2   7     7195.27     6683.82    219.44 o 
  -2   2   7    46327.95    46920.11   1190.86 o 
  -1   2   7      625.62      455.96     16.43 o 
   0   2   7    13390.19    12273.78    320.83 o 
   1   2   7      298.35      223.92     15.74 o 
   2   2   7      497.20      659.60     35.46 o 
   3   2   7      124.09      180.73     24.05 o 
   4   2   7     6100.70     5682.26    393.09 o 
   5   2   7      364.08      273.92     36.30 o 
   6   2   7    17782.85    18697.80   1069.58 o 
   7   2   7     1650.60     1565.13    100.63 o 
   8   2   7     8191.53     8825.33    491.03 o 
   9   2   7      477.59      531.51     86.79 o 
  10   2   7        0.80        2.26     57.13 o 
  11   2   7      132.94       97.68     70.19 o 
 -13   3   7       53.40       18.09    108.59 o 
 -12   3   7      627.78      769.84     86.99 o 
 -11   3   7     1883.06     2070.46    243.54 o 
 -10   3   7    13816.09    15568.51   1037.99 o 
  -9   3   7     1402.35     1472.31    118.71 o 
  -8   3   7    24993.00    26230.58   1806.35 o 
  -7   3   7     6171.53     6801.02    438.28 o 
  -6   3   7    20824.84    21626.77   1356.11 o 
  -5   3   7       25.69       85.03     24.19 o 
  -4   3   7     1022.31      889.64     52.63 o 
  -3   3   7      364.74      234.35     25.77 o 
  -2   3   7    23735.40    24246.27    736.62 o 
  -1   3   7     8924.13    10244.09    230.57 o 
   0   3   7    41527.14    41429.42    965.13 o 
   1   3   7     2048.23     2803.43    108.78 o 
   2   3   7    57701.72    55012.71   1771.22 o 
   3   3   7      221.34      304.31     30.22 o 
   4   3   7     2586.92     2333.02     82.93 o 
   5   3   7       66.26       59.10     34.88 o 
   6   3   7     3022.13     3212.05    188.02 o 
   7   3   7       28.13      -48.05     48.05 o 
   8   3   7    15703.05    16615.46    787.93 o 
   9   3   7      180.69      140.81     52.74 o 
  10   3   7     7164.45     7280.53    620.16 o 
  11   3   7      462.29      226.22     90.71 o 
 -12   4   7      923.04     1098.62    148.91 o 
 -11   4   7     3746.46     3823.41    319.04 o 
 -10   4   7      395.42      399.66     48.08 o 
  -9   4   7      974.15      911.94     60.47 o 
  -8   4   7      567.52      527.96     44.44 o 
  -7   4   7      969.14     1007.56     60.25 o 
  -6   4   7     4931.02     4266.07    227.31 o 
  -5   4   7    43726.50    47750.10   2801.03 o 
  -4   4   7    20645.71    18840.01   1071.68 o 
  -3   4   7    54143.29    56319.51   1933.12 o 
  -2   4   7     5634.36     5176.35    159.73 o 
  -1   4   7    10187.26    10075.44    298.02 o 
   0   4   7     3140.95     2507.83    152.85 o 
   1   4   7     1060.66     1012.44     51.81 o 
   2   4   7     2618.79     2561.49     94.09 o 
   3   4   7    15336.28    14683.79    471.05 o 
   4   4   7    18076.06    17666.96    711.71 o 
   5   4   7    11912.95    12018.99    419.49 o 
   6   4   7     5568.65     5663.91    329.03 o 
   7   4   7    15728.16    16444.13    829.39 o 
   8   4   7     2485.08     2522.80     91.62 o 
   9   4   7       57.99       60.28     52.92 o 
  10   4   7      755.00      823.08     90.42 o 
  11   4   7      553.18      535.38     93.63 o 
 -12   5   7      156.12      187.94     63.42 o 
 -11   5   7     5720.52     6209.26    609.92 o 
 -10   5   7        4.46      -46.81     46.81 o 
  -9   5   7    16841.09    16281.55    886.52 o 
  -8   5   7      152.04      110.92     42.07 o 
  -7   5   7    13839.74    14783.63    948.57 o 
  -6   5   7     1110.93     1102.28     50.62 o 
  -5   5   7      318.69      373.27     45.41 o 
  -4   5   7     1236.82     1055.89     68.52 o 
  -3   5   7      224.51      233.02     18.56 o 
  -2   5   7      442.55      424.01     23.12 o 
  -1   5   7    12444.22    11604.84    501.44 o 
   0   5   7       76.65      162.66     17.83 o 
   1   5   7    52894.44    51103.62   1171.53 o 
   2   5   7      915.51      893.64     51.50 o 
   3   5   7    31843.57    30640.20    890.78 o 
   4   5   7      175.02      208.01     34.97 o 
   5   5   7     2184.18     2070.73    132.76 o 
   6   5   7      879.85      859.46     49.09 o 
   7   5   7     4459.82     4546.63    212.88 o 
   8   5   7      175.51      134.54     50.71 o 
   9   5   7    11927.81    13402.68    589.68 o 
  10   5   7       24.68       60.35     57.52 o 
  11   5   7     9045.12     9025.72   1167.11 o 
 -12   6   7     2285.16     2165.76    278.32 o 
 -11   6   7     6526.30     6614.10    462.84 o 
 -10   6   7      781.01      879.01     78.19 o 
  -9   6   7      429.10      397.14     74.48 o 
  -8   6   7      451.58      387.04     57.96 o 
  -7   6   7      573.37      517.10     36.37 o 
  -6   6   7    10495.08    10920.54    534.72 o 
  -5   6   7    14658.81    14230.32    703.18 o 
  -4   6   7     8870.69     9729.57    492.91 o 
  -3   6   7    13083.40    12370.06    433.79 o 
  -2   6   7     7176.43     6793.08    214.63 o 
  -1   6   7    20722.17    19979.34    531.06 o 
   0   6   7     7286.69     7415.59    235.34 o 
   1   6   7      441.93      322.24     24.70 o 
   2   6   7      558.85      720.69     87.81 o 
   3   6   7     4716.58     4462.31    213.62 o 
   4   6   7    11327.74    11689.71    481.35 o 
   5   6   7    10404.95    10851.79    354.82 o 
   6   6   7     9234.92     9302.29    430.34 o 
   7   6   7     8777.25     9483.85    457.28 o 
   8   6   7     1747.20     1989.98    129.62 o 
   9   6   7      777.21      925.33     81.68 o 
  10   6   7      121.08      127.58     68.15 o 
 -12   7   7      498.76      550.07     84.32 o 
 -11   7   7      107.23      149.61     55.85 o 
 -10   7   7     9211.10     8028.94    619.85 o 
  -9   7   7      258.26      244.29     33.56 o 
  -8   7   7    18267.19    19401.71   1172.14 o 
  -7   7   7     2944.58     2774.43    186.61 o 
  -6   7   7    35458.68    37696.55   1671.96 o 
  -5   7   7     1458.37     1394.44     82.42 o 
  -4   7   7      923.19      957.35     65.24 o 
  -3   7   7       29.91       48.29     21.27 o 
  -2   7   7    16834.86    16790.59    665.23 o 
  -1   7   7      986.64      907.52     38.36 o 
   0   7   7    56984.45    59978.85   1357.08 o 
   1   7   7     2193.48     2106.43     57.79 o 
   2   7   7    20370.75    20734.56    682.12 o 
   3   7   7     1477.96     1210.21     65.19 o 
   4   7   7     3411.79     2999.10    136.63 o 
   5   7   7     2438.52     2317.40     91.78 o 
   6   7   7      979.50     1105.47    116.89 o 
   7   7   7       77.11       53.21     42.42 o 
   8   7   7     5844.30     6417.72    329.69 o 
   9   7   7      853.07      986.96     74.23 o 
  10   7   7     6946.08     7331.89    548.54 o 
 -12   8   7     5982.12     5530.01    682.79 o 
 -11   8   7      901.05      616.86     85.85 o 
 -10   8   7     2776.44     2540.92    372.01 o 
  -9   8   7        4.04      -28.11     35.57 o 
  -8   8   7        3.52       48.61     33.60 o 
  -7   8   7      164.04      155.53     35.18 o 
  -6   8   7     9198.23     9650.28    474.73 o 
  -5   8   7     4181.40     4431.88    193.41 o 
  -4   8   7    30459.18    31574.52   1284.00 o 
  -3   8   7     2954.89     2947.82    186.68 o 
  -2   8   7    26502.75    26214.55    895.41 o 
  -1   8   7       46.93       55.58     22.40 o 
   0   8   7       65.85       42.25     22.32 o 
   1   8   7      581.47      660.23     39.02 o 
   2   8   7     6869.74     6288.96    230.74 o 
   3   8   7     1536.62     1555.13     64.62 o 
   4   8   7    21193.38    21108.17    857.78 o 
   5   8   7      531.92      655.28     46.07 o 
   6   8   7    16202.87    17169.86    824.78 o 
   7   8   7      126.51      215.19     56.17 o 
   8   8   7     6082.99     6634.66    355.81 o 
   9   8   7      374.67      411.65     68.82 o 
  10   8   7       24.72       26.31     73.48 o 
 -11   9   7     1892.32     1638.17    296.68 o 
 -10   9   7     4069.20     3441.28    256.07 o 
  -9   9   7     5314.19     5752.16    317.92 o 
  -8   9   7     6374.83     6137.59    371.46 o 
  -7   9   7     5896.70     6307.48    348.68 o 
  -6   9   7     1182.15     1239.04     75.64 o 
  -5   9   7     2387.25     2311.26    123.75 o 
  -4   9   7      809.81      811.23     49.34 o 
  -3   9   7     1261.81     1088.68     55.42 o 
  -2   9   7     3990.22     3641.83    107.94 o 
  -1   9   7     8312.96     7940.92    202.05 o 
   0   9   7    12316.79    11548.55    271.50 o 
   1   9   7    20697.41    21452.24    673.35 o 
   2   9   7    17661.13    18252.00    754.50 o 
   3   9   7    24281.86    25945.04    983.87 o 
   4   9   7     1128.05      984.73     52.09 o 
   5   9   7     1587.47     1592.32     73.84 o 
   6   9   7       65.44      134.37     43.26 o 
   7   9   7     1137.89     1432.96    145.96 o 
   8   9   7     3601.53     3648.80    195.98 o 
   9   9   7     3937.87     4212.74    343.81 o 
  10   9   7     1932.04     1963.01    167.04 o 
 -11  10   7     5773.57     5162.89    438.55 o 
 -10  10   7       17.37      114.47     63.09 o 
  -9  10   7     1011.64     1063.50    113.80 o 
  -8  10   7       87.55       38.21     46.11 o 
  -7  10   7     7184.51     7357.31    452.09 o 
  -6  10   7       28.38        6.70     34.19 o 
  -5  10   7    17231.43    19284.72    891.53 o 
  -4  10   7      383.76      399.16     52.33 o 
  -3  10   7    28837.13    30687.64   1687.96 o 
  -2  10   7        8.18        1.50     32.44 o 
  -1  10   7     8144.40     8245.31    244.08 o 
   0  10   7      439.62      314.96     31.04 o 
   1  10   7       11.57      -46.50     46.50 o 
   2  10   7      788.71      679.25     52.06 o 
   3  10   7     9543.07     9724.49    367.26 o 
   4  10   7      378.15      467.11     57.26 o 
   5  10   7    19797.46    21048.60    850.77 o 
   6  10   7      425.44      384.74     48.20 o 
   7  10   7     9933.24    10577.24    412.76 o 
   8  10   7       39.04       72.81     62.55 o 
   9  10   7     1342.32     1681.36     93.91 o 
 -11  11   7     1735.49     1143.95    308.53 o 
 -10  11   7     1370.40     1172.34    144.85 o 
  -9  11   7     7272.53     7154.90    540.17 o 
  -8  11   7     5958.16     6236.57    307.00 o 
  -7  11   7     9599.96     9860.65    489.28 o 
  -6  11   7     1108.81     1191.46     62.62 o 
  -5  11   7     7782.01     8629.80    332.41 o 
  -4  11   7      259.84      189.23     51.78 o 
  -3  11   7      343.40      372.45     49.89 o 
  -2  11   7     2845.93     2672.64    129.45 o 
  -1  11   7     5646.83     5471.10    150.74 o 
   0  11   7     9590.07     9210.43    275.56 o 
   1  11   7    10998.59    11273.70    307.42 o 
   2  11   7    13185.62    13787.28    636.13 o 
   3  11   7     3256.04     3337.67    158.11 o 
   4  11   7     1009.07      940.76     71.00 o 
   5  11   7      295.88      258.66     50.89 o 
   6  11   7       60.14       48.82     48.98 o 
   7  11   7     1826.96     1731.53     80.18 o 
   8  11   7     1259.05     1280.69    102.68 o 
   9  11   7     4179.19     4374.12    369.70 o 
 -10  12   7     3472.25     2995.55    237.85 o 
  -9  12   7      357.19      396.50     65.58 o 
  -8  12   7       52.48       65.96     59.01 o 
  -7  12   7      808.19      961.66     77.42 o 
  -6  12   7    11490.04    12133.46    782.17 o 
  -5  12   7     3455.30     3894.85    214.66 o 
  -4  12   7    19819.10    22193.39   1364.18 o 
  -3  12   7     4041.18     4097.41    278.77 o 
  -2  12   7    21106.75    23238.52    731.81 o 
  -1  12   7      269.48      332.15     42.56 o 
   0  12   7     3753.23     3716.35    132.67 o 
   1  12   7     1079.87     1088.14     50.05 o 
   2  12   7     2813.19     2599.76    100.71 o 
   3  12   7      225.73      222.70     62.25 o 
   4  12   7     6785.52     6898.36    370.33 o 
   5  12   7     3015.62     3272.36    224.59 o 
   6  12   7     9975.78    10376.12    461.07 o 
   7  12   7       28.38      109.55     51.76 o 
   8  12   7     1093.46     1233.81    135.73 o 
  -9  13   7     1179.06     1265.03    148.14 o 
  -8  13   7     8975.98     9852.17    723.32 o 
  -7  13   7     1729.28     1805.93    147.38 o 
  -6  13   7     7191.75     7911.28    471.47 o 
  -5  13   7     1555.76     1648.10    123.54 o 
  -4  13   7       79.76       83.75     51.42 o 
  -3  13   7       10.64       51.33     47.36 o 
  -2  13   7    11862.26    12915.11    426.81 o 
  -1  13   7      187.42      195.23     39.23 o 
   0  13   7    20293.53    22568.62    595.77 o 
   1  13   7      178.13      140.77     35.77 o 
   2  13   7     6724.33     6900.29    439.56 o 
   3  13   7       54.71       61.38     63.32 o 
   4  13   7     3263.60     3343.60    214.46 o 
   5  13   7      242.06      321.08     64.20 o 
   6  13   7       99.50      110.02     64.32 o 
   7  13   7       91.64      139.96     72.99 o 
   8  13   7     4667.82     3934.54    401.71 o 
  -9  14   7      103.97       58.48     72.90 o 
  -8  14   7      132.79      286.91     79.38 o 
  -7  14   7     1253.27     1275.14    109.91 o 
  -6  14   7     1855.00     1886.53    117.01 o 
  -5  14   7    14565.21    16254.75    876.90 o 
  -4  14   7     1201.66     1528.10    143.46 o 
  -3  14   7     9929.87    11210.08    457.16 o 
  -2  14   7     2463.49     2757.17    155.16 o 
  -1  14   7     4309.72     4388.52    115.77 o 
   0  14   7     1084.39     1042.97     50.04 o 
   1  14   7        0.65      -18.12     39.20 o 
   2  14   7     1553.21     1429.11    100.29 o 
   3  14   7     6297.90     6273.52    437.34 o 
   4  14   7     5907.62     5847.71    454.28 o 
   5  14   7     9225.66     9229.09    500.83 o 
   6  14   7     4217.79     4187.72    239.10 o 
   7  14   7     5382.68     4304.55    286.70 o 
  -8  15   7      311.06      328.39     94.90 o 
  -7  15   7     7127.87     6945.49    540.89 o 
  -6  15   7        0.94      -36.73     61.34 o 
  -5  15   7     2835.81     2890.13    180.62 o 
  -4  15   7      190.72      194.18     67.44 o 
  -3  15   7      607.52      609.66     64.21 o 
  -2  15   7      602.58      766.41     57.48 o 
  -1  15   7     5035.07     5190.21    147.50 o 
   0  15   7      134.68      118.43     50.00 o 
   1  15   7    16519.66    19056.02    978.04 o 
   2  15   7        3.63       60.40     49.37 o 
   3  15   7     8190.87     7862.45    604.75 o 
   4  15   7        1.11        2.40     84.83 o 
   5  15   7      483.59      482.07     87.10 o 
   6  15   7      251.75      231.09    123.26 o 
  -7  16   7      644.44      560.29    117.01 o 
  -6  16   7     2058.16     1844.96    178.49 o 
  -5  16   7     5738.81     5992.76    539.64 o 
  -4  16   7     4015.35     4254.03    243.27 o 
  -3  16   7     7437.04     8530.61    539.84 o 
  -2  16   7     4527.09     4474.10    298.58 o 
  -1  16   7     1060.73     1258.07     76.92 o 
   0  16   7      370.03      471.82     59.56 o 
   1  16   7       27.91       78.44     48.09 o 
   2  16   7      207.05      126.49     45.65 o 
   3  16   7     3868.94     3399.74    376.04 o 
   4  16   7     3486.38     2799.17    316.36 o 
   5  16   7     4143.78     3648.92    230.07 o 
   6  16   7     1683.46      767.37    154.92 o 
  -6  17   7     5414.38     5330.99    444.87 o 
  -5  17   7      147.34       90.65     75.75 o 
  -4  17   7        5.90       26.89     60.69 o 
  -3  17   7       64.49       -7.10     63.53 o 
  -2  17   7     2469.07     2549.63    202.31 o 
  -1  17   7      378.72      508.57     69.89 o 
   0  17   7     8293.87     8182.09    381.85 o 
   1  17   7     1233.33     1292.12     90.63 o 
   2  17   7     8639.23     8892.99    774.14 o 
   3  17   7      566.15      687.28    164.62 o 
   4  17   7     1199.63      666.98     98.46 o 
  -5  18   7       62.62      -94.43     94.43 o 
  -4  18   7     7243.83     7129.98    491.88 o 
  -3  18   7      916.34      955.10     74.99 o 
  -2  18   7     5640.68     5509.34    406.66 o 
  -1  18   7      326.93      483.31    101.47 o 
   0  18   7      136.85      149.65     76.36 o 
   1  18   7       15.40       91.53     82.14 o 
   2  18   7     1832.02     1681.21    199.59 o 
   3  18   7       42.06        1.17     95.62 o 
  -2  19   7      378.37      407.57    106.51 o 
  -1  19   7     4994.71     4326.67   1064.95 o 
   0  19   7     3471.17     2920.69   1295.94 o 
   1  19   7     5505.99     5956.68    546.83 o 
 -12   0   8    10598.00    10656.59    507.88 o 
 -10   0   8     7270.68     7285.19    752.74 o 
  -8   0   8    11248.03    12208.06    509.68 o 
  -6   0   8     3616.97     3266.66    160.33 o 
  -4   0   8     4128.38     5249.72    227.63 o 
  -2   0   8    70250.34    83301.29   1637.78 o 
   0   0   8    31857.50    31829.94   1009.90 o 
   2   0   8     5007.69     4518.61    246.72 o 
   4   0   8      399.65      865.27     65.98 o 
   6   0   8    18975.64    19597.56   1596.88 o 
   8   0   8    17808.25    18898.43   2159.28 o 
  10   0   8     4680.17     4489.75    726.78 o 
 -13   1   8     1552.10     1184.95    161.64 o 
 -12   1   8     1052.46      851.54     81.52 o 
 -11   1   8       75.89      176.24     96.58 o 
 -10   1   8      668.26      646.11     80.43 o 
  -9   1   8     4005.82     3826.20    138.93 o 
  -8   1   8    23572.24    22544.05    803.58 o 
  -7   1   8    13799.11    13826.14    366.24 o 
  -6   1   8    20165.65    19376.70    546.14 o 
  -5   1   8    11462.09    11649.23    510.14 o 
  -4   1   8    22313.17    23821.89    818.11 o 
  -3   1   8     4131.36     3991.18    125.07 o 
  -2   1   8      269.17      642.69     39.41 o 
  -1   1   8       24.07      141.15     13.80 o 
   0   1   8    17602.01    19872.63    491.40 o 
   1   1   8     2955.57     2805.22     51.09 o 
   2   1   8    36148.02    35592.77    835.88 o 
   3   1   8      244.42      317.52     24.50 o 
   4   1   8    41463.05    41172.65   1351.13 o 
   5   1   8     1496.22     1328.63     66.04 o 
   6   1   8     1252.14     1282.95     70.55 o 
   7   1   8      241.43      307.10     47.47 o 
   8   1   8      687.76      651.66     57.64 o 
   9   1   8      942.37      894.26    101.69 o 
  10   1   8     4886.14     4499.63    403.13 o 
  11   1   8     2984.13     2595.40    753.71 o 
 -13   2   8     2209.03     2156.49    173.96 o 
 -12   2   8      902.76      905.43     97.59 o 
 -11   2   8     8443.50     8766.65    306.56 o 
 -10   2   8      116.65       87.32     54.14 o 
  -9   2   8    14572.26    15156.33    460.76 o 
  -8   2   8       23.56       65.19     17.20 o 
  -7   2   8      174.05      242.69     45.91 o 
  -6   2   8     4915.17     4775.93    211.20 o 
  -5   2   8    11705.44    11721.37    563.47 o 
  -4   2   8      734.83      705.17     43.66 o 
  -3   2   8    52415.47    54645.83   1935.92 o 
  -2   2   8     1784.18     1572.59     58.27 o 
  -1   2   8    42584.07    43795.65   1021.70 o 
   0   2   8     8425.13     7760.81    217.18 o 
   1   2   8    26503.83    26165.86    544.34 o 
   2   2   8     5749.48     5181.45    120.63 o 
   3   2   8      146.69      386.74     37.52 o 
   4   2   8        8.62       51.18     26.75 o 
   5   2   8    10315.03    10883.91    625.36 o 
   6   2   8     2397.91     2203.55    134.46 o 
   7   2   8     8818.47     8996.54    507.60 o 
   8   2   8     1489.77     1447.29    123.99 o 
   9   2   8    10968.07    11317.87    748.46 o 
  10   2   8     1363.10     1466.34    175.29 o 
  11   2   8     1465.85     1426.65    338.80 o 
 -12   3   8      298.95      177.70     95.49 o 
 -11   3   8      104.38       82.39     76.90 o 
 -10   3   8     1181.64     1400.28    114.52 o 
  -9   3   8     4364.08     4784.72    339.88 o 
  -8   3   8     2176.08     2303.58    163.49 o 
  -7   3   8    23431.73    24855.62   1258.53 o 
  -6   3   8     8242.68     8406.33    548.46 o 
  -5   3   8    20747.37    20846.67    797.21 o 
  -4   3   8      232.04      615.75     59.29 o 
  -3   3   8     4906.57     4482.89    125.43 o 
  -2   3   8     4538.37     4963.95    128.77 o 
  -1   3   8     2976.18     3338.98    109.71 o 
   0   3   8     3545.10     3897.54    125.37 o 
   1   3   8    16686.92    16846.56    371.06 o 
   2   3   8    23108.95    23050.92    682.61 o 
   3   3   8    44879.47    41514.64   1723.88 o 
   4   3   8     9098.47     8688.37    281.00 o 
   5   3   8    24254.25    24456.69    932.90 o 
   6   3   8     5416.29     5409.05    302.52 o 
   7   3   8     2776.63     2896.84    142.86 o 
   8   3   8       55.08       21.99     44.96 o 
   9   3   8     1228.00     1121.89     94.65 o 
  10   3   8      498.73      531.18     95.90 o 
  11   3   8     4775.07     4379.92    846.69 o 
 -12   4   8     4293.76     4715.25    517.55 o 
 -11   4   8     3917.22     3940.80    314.36 o 
 -10   4   8    10429.77    11857.37    857.94 o 
  -9   4   8     9137.06     9525.36    720.40 o 
  -8   4   8     4892.05     5582.06    326.88 o 
  -7   4   8     7988.39     8815.43    454.78 o 
  -6   4   8     1708.00     1626.77    134.45 o 
  -5   4   8     1178.34     1246.08     52.34 o 
  -4   4   8     3479.20     3475.62    153.69 o 
  -3   4   8    13233.73    14060.42    290.38 o 
  -2   4   8    27462.42    30770.52    953.74 o 
  -1   4   8    17014.56    16723.57    261.33 o 
   0   4   8    34889.13    36405.25   1278.21 o 
   1   4   8    10870.10    10257.79    197.42 o 
   2   4   8    10485.89    10609.91    294.92 o 
   3   4   8        9.31      -27.15     27.15 o 
   4   4   8     7596.73     7613.57    269.51 o 
   5   4   8     5371.56     5314.41    155.95 o 
   6   4   8     8209.14     8758.05    365.76 o 
   7   4   8     4820.92     4804.48    234.03 o 
   8   4   8     7578.15     8137.92    471.44 o 
   9   4   8     5039.42     4981.68    387.28 o 
  10   4   8     1858.31     1591.77    153.34 o 
 -12   5   8     1187.45     1226.66     93.05 o 
 -11   5   8        0.10       29.47     39.13 o 
 -10   5   8      534.36      572.68     67.85 o 
  -9   5   8      213.56      260.48     65.15 o 
  -8   5   8     6685.20     7139.91    501.69 o 
  -7   5   8       18.29       65.70     34.36 o 
  -6   5   8    33732.39    35907.09   1670.98 o 
  -5   5   8       16.12      136.96     33.27 o 
  -4   5   8    21177.53    20214.88   1118.20 o 
  -3   5   8      315.06      293.78     18.53 o 
  -2   5   8      255.19      300.48     38.34 o 
  -1   5   8      793.88      825.02     60.81 o 
   0   5   8    16351.84    15243.29   1193.56 o 
   1   5   8      303.13      434.94     42.04 o 
   2   5   8    19476.27    20264.63    543.90 o 
   3   5   8      847.23      709.29     40.93 o 
   4   5   8    14721.79    15070.95    496.05 o 
   5   5   8       17.50       68.66     34.24 o 
   6   5   8     6813.11     6793.67    296.19 o 
   7   5   8      227.37      219.44     46.89 o 
   8   5   8     1309.05     1310.11     93.04 o 
   9   5   8       18.99       26.17     54.72 o 
  10   5   8     5338.16     5434.58    465.21 o 
 -12   6   8     4198.78     4820.20    565.96 o 
 -11   6   8     5438.40     5829.57    510.36 o 
 -10   6   8     4400.93     4956.28    521.54 o 
  -9   6   8     5581.49     6029.18    451.78 o 
  -8   6   8     2246.45     2416.90    233.92 o 
  -7   6   8     1847.87     1819.30    105.96 o 
  -6   6   8     1628.92     1588.40    109.78 o 
  -5   6   8      232.89      238.91     30.83 o 
  -4   6   8    14774.07    14185.75    615.20 o 
  -3   6   8    20193.04    21526.29    600.43 o 
  -2   6   8    18828.08    18414.91    652.04 o 
  -1   6   8    20539.38    20455.45    878.39 o 
   0   6   8    12503.81    11871.83    345.25 o 
   1   6   8     3870.22     3529.27    112.91 o 
   2   6   8     2556.31     2256.59     80.35 o 
   3   6   8       12.47       51.75     34.46 o 
   4   6   8      548.22      661.36     58.28 o 
   5   6   8      287.05      513.06     44.09 o 
   6   6   8    11008.12    11565.04    367.57 o 
   7   6   8     2903.59     3036.65    165.03 o 
   8   6   8     9647.26    10730.80    470.62 o 
   9   6   8     4097.20     4275.03    185.90 o 
  10   6   8     3364.65     3414.52    309.93 o 
 -12   7   8       24.87       15.89     54.36 o 
 -11   7   8      380.30      397.74     63.62 o 
 -10   7   8      384.07      492.17     73.32 o 
  -9   7   8     3133.21     2974.02    301.71 o 
  -8   7   8     4367.49     4484.36    286.86 o 
  -7   7   8    19367.21    21076.82   1264.03 o 
  -6   7   8     3548.67     3599.89    226.25 o 
  -5   7   8    25678.56    26037.94   1352.03 o 
  -4   7   8      290.33      307.78     37.84 o 
  -3   7   8     8362.31     8351.19    190.19 o 
  -2   7   8     3686.78     3654.85    232.27 o 
  -1   7   8       20.95       48.10     22.85 o 
   0   7   8      365.36      279.84     20.17 o 
   1   7   8    24693.90    25035.85    960.82 o 
   2   7   8     8468.58     7676.30    309.71 o 
   3   7   8    49328.78    52864.29   1185.44 o 
   4   7   8     3416.80     3235.28    144.01 o 
   5   7   8    23501.39    25698.28    918.90 o 
   6   7   8      821.15      861.10     60.81 o 
   7   7   8      178.52      277.42     49.17 o 
   8   7   8      285.25      261.60     54.34 o 
   9   7   8      874.13     1000.81     75.47 o 
  10   7   8      592.75      638.71     79.93 o 
 -11   8   8     9244.56     8710.75    953.53 o 
 -10   8   8      204.46      259.88     57.27 o 
  -9   8   8     7811.39     8390.83    555.32 o 
  -8   8   8      466.31      533.74     49.64 o 
  -7   8   8     2538.84     2512.15    133.86 o 
  -6   8   8      680.98      749.15     48.02 o 
  -5   8   8     3767.27     3743.95    155.94 o 
  -4   8   8     2748.22     2905.07     85.21 o 
  -3   8   8    24769.75    24229.34    844.06 o 
  -2   8   8     3469.03     3320.84    121.82 o 
  -1   8   8    37949.73    38201.97   1062.95 o 
   0   8   8     6012.80     5935.53    217.04 o 
   1   8   8    17637.16    17373.81    592.06 o 
   2   8   8     2166.75     2116.03    126.49 o 
   3   8   8       85.21      136.38     28.51 o 
   4   8   8      990.72      863.43     47.76 o 
   5   8   8     9043.14     9387.77    320.11 o 
   6   8   8     2415.01     2437.48    161.91 o 
   7   8   8    13953.00    15703.42    501.94 o 
   8   8   8      956.94      930.26     69.18 o 
   9   8   8     7574.34     8267.50    430.40 o 
  10   8   8     1025.87     1031.21     93.23 o 
 -11   9   8      261.66      194.22     69.44 o 
 -10   9   8      307.76      380.26     66.60 o 
  -9   9   8      862.57      797.46     47.97 o 
  -8   9   8    11762.23    12880.06    706.99 o 
  -7   9   8     5396.47     5276.75    219.71 o 
  -6   9   8    17952.96    19539.56    937.41 o 
  -5   9   8     6797.80     7237.81    336.94 o 
  -4   9   8     8885.77     9533.51    357.60 o 
  -3   9   8     3582.34     3625.35    219.78 o 
  -2   9   8       52.52       86.67     27.69 o 
  -1   9   8      346.79      278.76     36.06 o 
   0   9   8     2766.00     2542.55    106.62 o 
   1   9   8      795.09      708.79     44.43 o 
   2   9   8     9604.08     9900.85    340.43 o 
   3   9   8      997.26      956.98     70.45 o 
   4   9   8     9373.11     9801.22    364.20 o 
   5   9   8      486.13      511.96     55.20 o 
   6   9   8      483.74      662.18     58.01 o 
   7   9   8      157.59      200.69     54.99 o 
   8   9   8        6.59       15.54     89.29 o 
   9   9   8     1512.99     1640.68    105.86 o 
 -11  10   8        0.01      -18.42     70.92 o 
 -10  10   8    10254.92     9745.70   1150.36 o 
  -9  10   8      498.03      480.14     50.04 o 
  -8  10   8     6036.08     6477.77    354.29 o 
  -7  10   8      408.40      491.65     49.40 o 
  -6  10   8      693.71      782.03     61.18 o 
  -5  10   8     1427.17     1462.84     71.98 o 
  -4  10   8     7080.14     6863.87    398.39 o 
  -3  10   8      249.84      260.50     49.70 o 
  -2  10   8    27386.36    28613.63   1282.99 o 
  -1  10   8       42.82       28.89     31.46 o 
   0  10   8    16852.42    17246.49    542.15 o 
   1  10   8       24.10       59.43     37.64 o 
   2  10   8      835.97      826.58     70.95 o 
   3  10   8      412.67      526.00     56.59 o 
   4  10   8     1660.39     1471.32     80.58 o 
   5  10   8      202.62      195.23     42.17 o 
   6  10   8     8701.14     9047.42    415.77 o 
   7  10   8       11.63      161.14     57.98 o 
   8  10   8     7338.09     8151.90    421.16 o 
   9  10   8        6.35      112.55     66.05 o 
 -10  11   8     1001.80      887.10    127.40 o 
  -9  11   8      335.87      250.37     54.86 o 
  -8  11   8    10935.20    11444.62    660.81 o 
  -7  11   8     5982.95     6510.91    340.14 o 
  -6  11   8     9468.71    10542.42    491.98 o 
  -5  11   8    11428.28    12431.20    741.17 o 
  -4  11   8     7850.24     8358.58    291.45 o 
  -3  11   8     6793.07     7118.76    383.20 o 
  -2  11   8       19.96       31.06     31.67 o 
  -1  11   8     1174.82     1157.03     78.50 o 
   0  11   8     8418.17     8242.20    180.59 o 
   1  11   8     5175.03     5107.55    180.41 o 
   2  11   8    27885.03    30301.98    860.24 o 
   3  11   8     4236.94     4045.77    414.31 o 
   4  11   8    27369.03    30324.17   1268.50 o 
   5  11   8     3694.88     3688.99    164.81 o 
   6  11   8     5893.42     5514.60    155.19 o 
   7  11   8      400.42      472.58     57.14 o 
   8  11   8       62.94       77.66     57.74 o 
 -10  12   8     1425.79     1124.45    171.02 o 
  -9  12   8     5169.80     4781.65    437.31 o 
  -8  12   8      540.55      614.36     58.90 o 
  -7  12   8       69.59       85.43     38.19 o 
  -6  12   8      515.02      473.27     56.36 o 
  -5  12   8     6297.91     6550.46    248.84 o 
  -4  12   8      759.95      958.98     66.63 o 
  -3  12   8    18153.00    20248.52    654.76 o 
  -2  12   8     1623.82     1713.96     73.34 o 
  -1  12   8    25224.75    27569.63   1067.61 o 
   0  12   8     3350.57     3463.48    287.75 o 
   1  12   8     6883.97     6846.88    264.86 o 
   2  12   8        5.79        8.68     39.51 o 
   3  12   8        0.14       17.65     57.39 o 
   4  12   8      253.37      181.15     60.86 o 
   5  12   8     3440.24     3264.79    221.35 o 
   6  12   8     1641.88     1703.68     95.36 o 
   7  12   8     8038.37     8076.36    329.87 o 
   8  12   8      424.80      457.82     73.27 o 
  -9  13   8     2438.45     2315.52    178.09 o 
  -8  13   8      540.12      633.74     51.28 o 
  -7  13   8     7480.49     7680.95    522.93 o 
  -6  13   8      743.74      865.51     69.49 o 
  -5  13   8     7957.26     8971.35    710.25 o 
  -4  13   8     1075.91     1105.76    147.92 o 
  -3  13   8     1525.02     1595.32    101.97 o 
  -2  13   8       12.83       59.85     40.87 o 
  -1  13   8      195.17      193.11     40.50 o 
   0  13   8     1007.21      883.22     45.71 o 
   1  13   8     4025.16     3872.52    126.36 o 
   2  13   8     4928.38     4386.27    278.66 o 
   3  13   8    11041.06    11919.27    578.91 o 
   4  13   8     2767.06     2415.60    120.26 o 
   5  13   8     4717.85     5111.01    318.20 o 
   6  13   8     1506.60     1556.66    121.73 o 
   7  13   8       88.47      114.33     67.00 o 
  -9  14   8     1680.78     1387.47    126.90 o 
  -8  14   8     4638.39     4306.83    329.72 o 
  -7  14   8     2022.95     2169.16    161.14 o 
  -6  14   8      463.69      449.24     64.73 o 
  -5  14   8      408.58      485.42     73.96 o 
  -4  14   8     5634.26     5835.54    391.84 o 
  -3  14   8     4543.79     5090.56    140.07 o 
  -2  14   8    10441.36    10952.83    434.51 o 
  -1  14   8     4905.03     5229.08    223.00 o 
   0  14   8    12286.98    13633.74    413.24 o 
   1  14   8       62.40       20.69     41.10 o 
   2  14   8     1235.69     1097.71     80.95 o 
   3  14   8       66.99       29.40    120.98 o 
   4  14   8     1208.91      948.23     90.77 o 
   5  14   8     1215.66      985.92    102.89 o 
   6  14   8     3627.41     2779.73    337.34 o 
   7  14   8     3037.38     2405.82    275.58 o 
  -8  15   8     2169.41     1841.50    131.27 o 
  -7  15   8       23.99       76.54     55.89 o 
  -6  15   8     8344.08     8819.39    617.24 o 
  -5  15   8      322.69      312.50     81.33 o 
  -4  15   8    11590.77    12422.38    687.47 o 
  -3  15   8       27.17       48.78     55.36 o 
  -2  15   8     1393.73     1602.05     91.90 o 
  -1  15   8        5.69       11.58     53.80 o 
   0  15   8     2967.44     3073.82    153.90 o 
   1  15   8       10.50       46.92     46.65 o 
   2  15   8    11797.79    12403.27    551.48 o 
   3  15   8      683.11      683.17     66.99 o 
   4  15   8     8635.02     8784.59    391.96 o 
   5  15   8        1.56      162.95     92.46 o 
   6  15   8     2214.91     1469.63    222.31 o 
  -7  16   8       23.67      -22.06     70.19 o 
  -6  16   8      429.02      381.72     81.47 o 
  -5  16   8     1368.59     1166.37    110.84 o 
  -4  16   8     7149.04     7964.28    263.00 o 
  -3  16   8     3720.83     3723.37    143.30 o 
  -2  16   8     8101.93     9154.63    329.58 o 
  -1  16   8     2292.05     2340.84    155.26 o 
   0  16   8     5016.99     5274.54    208.69 o 
   1  16   8      404.68      394.79     57.40 o 
   2  16   8     1085.97     1101.37     74.56 o 
   3  16   8       61.90       46.30     52.99 o 
   4  16   8     2060.39     1696.94    258.28 o 
   5  16   8     1165.06      744.64    234.22 o 
  -6  17   8      907.49      659.76    118.29 o 
  -5  17   8     4399.47     4755.69    286.40 o 
  -4  17   8      202.41      199.67     70.45 o 
  -3  17   8     3608.18     3675.91    144.28 o 
  -2  17   8      266.69      114.03     58.68 o 
  -1  17   8      626.72      632.89     68.24 o 
   0  17   8       57.65      144.70    127.70 o 
   1  17   8     5216.56     5268.45    391.67 o 
   2  17   8     1040.00     1023.73    143.54 o 
   3  17   8     7588.58     7932.25   1237.46 o 
   4  17   8       50.32      -22.40     84.47 o 
  -4  18   8      580.07      581.49    108.16 o 
  -3  18   8     4292.83     3969.32    434.35 o 
  -2  18   8     1664.72     1331.01    204.27 o 
  -1  18   8     4915.45     5064.06    765.99 o 
   0  18   8     1024.32      804.17    168.40 o 
   1  18   8     3612.38     3517.24    547.54 o 
   2  18   8      530.89      373.60     89.87 o 
 -11   0   9     2029.51     1964.51    185.52 o 
  -9   0   9    10560.36    11298.55    614.33 o 
  -7   0   9    18851.22    19212.73   1025.06 o 
  -5   0   9     1273.38      992.18     63.02 o 
  -3   0   9     5721.42     5460.67    310.19 o 
  -1   0   9    48941.81    57019.50   2149.04 o 
   1   0   9    55319.08    54034.23   1960.15 o 
   3   0   9    54013.74    55571.60   2157.58 o 
   5   0   9     3052.68     3056.28    213.31 o 
   7   0   9     4408.27     4457.54    728.16 o 
   9   0   9     7546.91     7940.13    997.80 o 
 -12   1   9     2559.85     2335.91    144.92 o 
 -11   1   9     8943.34     8879.28    490.44 o 
 -10   1   9      463.04      469.83     69.19 o 
  -9   1   9      289.88      209.02     55.57 o 
  -8   1   9     3072.99     2836.13    105.01 o 
  -7   1   9     2869.17     2364.92    104.95 o 
  -6   1   9    15144.42    15163.30    537.75 o 
  -5   1   9    12931.28    13541.43    676.45 o 
  -4   1   9    15901.47    16752.93    471.39 o 
  -3   1   9     9622.67     9231.51    382.67 o 
  -2   1   9     8410.15     8961.39    144.21 o 
  -1   1   9     9619.21     9670.28    131.65 o 
   0   1   9      365.51      389.40     23.58 o 
   1   1   9      310.26      367.35     28.02 o 
   2   1   9     9595.05    10539.19    276.18 o 
   3   1   9    11362.02    11318.09    350.56 o 
   4   1   9    18177.88    19076.69    564.80 o 
   5   1   9    13625.56    13496.91    431.42 o 
   6   1   9    12894.83    13291.88    650.15 o 
   7   1   9     4483.76     4331.11    242.19 o 
   8   1   9     2557.95     2470.24    168.35 o 
   9   1   9      381.95      416.55     77.80 o 
  10   1   9       33.55      -53.70     74.54 o 
 -12   2   9      720.02      577.36    119.99 o 
 -11   2   9      337.69      322.03     73.68 o 
 -10   2   9    10903.49    10580.53    492.59 o 
  -9   2   9     2175.25     2055.74    120.27 o 
  -8   2   9    13884.56    13604.03    677.92 o 
  -7   2   9    11018.64    11212.09    712.02 o 
  -6   2   9    14879.39    16213.46    723.81 o 
  -5   2   9    16555.48    18315.12    760.26 o 
  -4   2   9     1870.23     2137.37     71.15 o 
  -3   2   9      180.99      160.37     21.31 o 
  -2   2   9    24863.61    27005.93    511.74 o 
  -1   2   9    10480.84    10996.39    250.28 o 
   0   2   9    50836.36    51751.23    873.75 o 
   1   2   9       92.57      143.47     17.35 o 
   2   2   9    12278.03    11717.97    230.22 o 
   3   2   9      159.63      186.16     26.89 o 
   4   2   9     2025.79     1821.47     82.43 o 
   5   2   9      127.07      120.02     34.23 o 
   6   2   9      787.59      944.60     56.99 o 
   7   2   9      829.73      742.25     53.89 o 
   8   2   9     8263.10     8567.66    645.50 o 
   9   2   9     1930.26     1623.22    122.89 o 
  10   2   9     8681.57     8687.36    833.73 o 
 -12   3   9    11222.79    10780.73    463.17 o 
 -11   3   9      500.06      465.46     78.32 o 
 -10   3   9     2804.00     2844.08    165.66 o 
  -9   3   9     1274.17     1454.57    120.43 o 
  -8   3   9     4755.08     4549.69    254.36 o 
  -7   3   9      960.90     1046.71     98.78 o 
  -6   3   9    27487.29    28043.45   1370.58 o 
  -5   3   9      340.88      295.36     22.56 o 
  -4   3   9    45304.33    47465.03   2124.11 o 
  -3   3   9     7044.43     7557.43    213.60 o 
  -2   3   9    16426.84    16461.00    285.89 o 
  -1   3   9     3484.50     3604.92     78.11 o 
   0   3   9      554.36      648.27     53.88 o 
   1   3   9      678.48      651.12     27.26 o 
   2   3   9     7883.23     8693.94    327.90 o 
   3   3   9      162.23      207.08     27.76 o 
   4   3   9    23879.35    24380.59   1001.75 o 
   5   3   9       60.07       71.45     37.13 o 
   6   3   9    16302.13    16694.11    707.46 o 
   7   3   9     3027.58     3053.96    131.92 o 
   8   3   9     3543.35     3883.64    304.74 o 
   9   3   9       92.79      -21.70     59.59 o 
  10   3   9      135.22      238.87     74.69 o 
 -12   4   9      241.46      167.77     74.76 o 
 -11   4   9     3022.87     3380.80    257.67 o 
 -10   4   9     4395.31     4882.26    319.27 o 
  -9   4   9     9123.64    10172.26    624.89 o 
  -8   4   9     1358.48     1359.32    134.30 o 
  -7   4   9     9857.56    10375.59    601.52 o 
  -6   4   9     4042.72     3801.50    196.76 o 
  -5   4   9     2090.22     2132.97    106.71 o 
  -4   4   9      126.38      146.68     22.17 o 
  -3   4   9     1080.34     1066.93     83.71 o 
  -2   4   9     1506.21     1365.43     56.06 o 
  -1   4   9    16438.71    17469.88    564.02 o 
   0   4   9    15288.60    15221.98    353.72 o 
   1   4   9    22981.23    24790.54    533.07 o 
   2   4   9    20699.09    20854.68    507.71 o 
   3   4   9     8600.34     8124.75    237.91 o 
   4   4   9     3629.63     3497.24    125.54 o 
   5   4   9     1846.86     1633.32     59.73 o 
   6   4   9      606.33      627.28     47.63 o 
   7   4   9     3786.52     3766.87    210.02 o 
   8   4   9     4410.13     4583.16    228.40 o 
   9   4   9     6242.98     6246.08    352.38 o 
  10   4   9     4118.60     3855.50    315.43 o 
 -12   5   9      356.88      410.94    107.20 o 
 -11   5   9     4569.22     4920.91    392.17 o 
 -10   5   9       70.26       80.26     35.56 o 
  -9   5   9      181.71      212.64     40.88 o 
  -8   5   9      287.41      180.40     39.92 o 
  -7   5   9    11386.41    11091.54    645.05 o 
  -6   5   9      183.26      220.67     20.03 o 
  -5   5   9    46716.60    50310.94   1831.91 o 
  -4   5   9      405.08      523.55     49.02 o 
  -3   5   9    27383.05    27906.76   1466.94 o 
  -2   5   9      326.94      351.25     41.33 o 
  -1   5   9    13108.13    13276.67    282.35 o 
   0   5   9      407.06      398.40     28.60 o 
   1   5   9     1016.74     1219.69     77.98 o 
   2   5   9     6179.78     6419.15    111.73 o 
   3   5   9    30764.08    32998.04    810.59 o 
   4   5   9      668.70      598.39     41.91 o 
   5   5   9    25248.17    26236.21   1264.19 o 
   6   5   9      217.52      227.75     42.24 o 
   7   5   9    10495.89    11159.08    475.01 o 
   8   5   9       60.10       16.44     52.45 o 
   9   5   9      335.83      530.45     70.87 o 
  10   5   9       95.16       45.88     70.35 o 
 -12   6   9      290.54      268.80     63.98 o 
 -11   6   9     2917.73     3231.19    318.50 o 
 -10   6   9     2965.94     3459.70    342.12 o 
  -9   6   9    13231.54    14285.63   1076.59 o 
  -8   6   9     9542.45    10334.04    635.94 o 
  -7   6   9    25717.03    27366.42   1647.14 o 
  -6   6   9     2564.33     2477.23    117.24 o 
  -5   6   9     3177.48     3016.80    161.91 o 
  -4   6   9      694.40      759.87     54.40 o 
  -3   6   9     2693.39     2512.85    116.72 o 
  -2   6   9     4482.13     4877.26    291.78 o 
  -1   6   9    27607.57    28716.17   1002.88 o 
   0   6   9     9011.08     9606.35    365.12 o 
   1   6   9    25175.69    24922.59    766.67 o 
   2   6   9    16787.99    17570.00    410.16 o 
   3   6   9     5300.96     5131.69    132.54 o 
   4   6   9     4020.56     4006.24    133.05 o 
   5   6   9      158.93      177.22     41.22 o 
   6   6   9     1242.88     1311.63     90.67 o 
   7   6   9     3931.55     3680.31    189.38 o 
   8   6   9     3232.09     3513.73    145.13 o 
   9   6   9     4672.92     4889.19    244.11 o 
  10   6   9     1435.12     1484.96    154.99 o 
 -12   7   9     7755.89     7144.72    815.00 o 
 -11   7   9      760.92      878.25    119.77 o 
 -10   7   9     1466.90     1688.95    180.50 o 
  -9   7   9      559.28      493.69     54.21 o 
  -8   7   9      212.39      182.10     57.89 o 
  -7   7   9      342.93      353.80     62.67 o 
  -6   7   9     8975.64     9299.76    530.22 o 
  -5   7   9     1528.42     1378.96     90.14 o 
  -4   7   9    27085.46    29150.20   1167.72 o 
  -3   7   9     2409.46     2201.89     88.39 o 
  -2   7   9    19057.58    19359.47    899.92 o 
  -1   7   9     1510.79     1357.67     76.72 o 
   0   7   9     1062.07      936.66     41.97 o 
   1   7   9     1376.10     1152.89     47.01 o 
   2   7   9     5945.69     5697.66    190.31 o 
   3   7   9       39.90      149.67     58.56 o 
   4   7   9    13855.29    14995.23    410.28 o 
   5   7   9     1126.88     1214.76     59.43 o 
   6   7   9    14043.83    15153.68    582.96 o 
   7   7   9     1223.78     1314.57     64.08 o 
   8   7   9     3572.01     3743.36    127.96 o 
   9   7   9       41.25       21.64     59.37 o 
  10   7   9      420.21      289.69     85.90 o 
 -11   8   9      216.23      264.21     59.39 o 
 -10   8   9     8524.36     8967.63   1023.89 o 
  -9   8   9     1302.01     1293.21    103.91 o 
  -8   8   9    12725.05    13940.34    905.72 o 
  -7   8   9     3039.13     3058.71    185.83 o 
  -6   8   9     6506.24     6774.31    344.77 o 
  -5   8   9     4975.03     4705.83    260.74 o 
  -4   8   9      483.01      498.49     30.17 o 
  -3   8   9      105.29      173.69     27.61 o 
  -2   8   9    13303.85    12690.24    535.72 o 
  -1   8   9      795.17      754.64     35.21 o 
   0   8   9    20248.32    21118.93    682.35 o 
   1   8   9      729.08      752.34     49.41 o 
   2   8   9    22871.45    23596.82    785.68 o 
   3   8   9     1285.59     1175.84     50.55 o 
   4   8   9     3574.74     3494.47    122.50 o 
   5   8   9      423.95      465.17     70.36 o 
   6   8   9      204.26      284.16     67.46 o 
   7   8   9      508.11      501.46     67.10 o 
   8   8   9     5997.83     6175.26    348.53 o 
   9   8   9      533.27      588.52     76.44 o 
 -11   9   9     3788.35     3559.93    375.82 o 
 -10   9   9      546.29      558.56     79.65 o 
  -9   9   9       79.77      102.28     33.35 o 
  -8   9   9      540.30      579.25     54.91 o 
  -7   9   9     1745.07     1744.51    133.92 o 
  -6   9   9     7071.46     7403.16    393.27 o 
  -5   9   9    17736.97    20051.10   1088.35 o 
  -4   9   9     6536.76     7154.80    231.99 o 
  -3   9   9    27842.11    29267.09   2282.45 o 
  -2   9   9     4867.83     4972.10    176.36 o 
  -1   9   9     3429.64     3354.53    112.82 o 
   0   9   9      664.88      650.10     32.54 o 
   1   9   9     3209.25     2677.16    105.65 o 
   2   9   9     4683.78     4271.01    149.78 o 
   3   9   9     7212.06     7330.96    373.68 o 
   4   9   9    10398.71    10763.23    274.53 o 
   5   9   9     9223.76    10178.88    430.34 o 
   6   9   9     8934.98     9109.05    290.81 o 
   7   9   9     6230.94     6609.85    266.64 o 
   8   9   9      997.50     1095.91     77.19 o 
   9   9   9      895.61      984.26    107.08 o 
 -11  10   9     1707.29     1484.42    118.36 o 
 -10  10   9      358.10      342.94    115.57 o 
  -9  10   9    12306.87    12946.65   1001.80 o 
  -8  10   9      156.54      156.39     42.47 o 
  -7  10   9     7384.82     7435.27    464.56 o 
  -6  10   9        3.02       38.56     41.85 o 
  -5  10   9     1662.59     1756.42     66.15 o 
  -4  10   9     1602.69     1517.09     85.01 o 
  -3  10   9     9674.57     9683.89    466.51 o 
  -2  10   9       15.01       58.60     30.18 o 
  -1  10   9    31137.64    31860.10    814.53 o 
   0  10   9     2326.91     2316.93    136.92 o 
   1  10   9    48210.86    53620.92   1115.18 o 
   2  10   9     1337.35     1468.50    159.72 o 
   3  10   9    15880.28    17018.75    635.11 o 
   4  10   9     2410.25     2369.56     80.28 o 
   5  10   9      148.98      101.65     41.74 o 
   6  10   9       15.51       23.50     51.48 o 
   7  10   9     5635.08     6034.97    238.35 o 
   8  10   9        3.12       31.96     60.74 o 
 -10  11   9      577.88      442.75     73.56 o 
  -9  11   9     1253.79     1209.68     91.40 o 
  -8  11   9     1189.46     1305.45     80.84 o 
  -7  11   9     2016.31     2033.02    119.39 o 
  -6  11   9     1627.24     1856.27     77.48 o 
  -5  11   9     6280.43     6615.97    311.51 o 
  -4  11   9     3962.09     4111.65    180.61 o 
  -3  11   9     9329.26     9865.07    439.68 o 
  -2  11   9     4524.34     4632.93    112.48 o 
  -1  11   9     3066.46     3161.34    139.60 o 
   0  11   9     2120.85     2106.23     79.14 o 
   1  11   9      192.10      104.35     33.75 o 
   2  11   9      980.04      791.69     59.28 o 
   3  11   9     1329.72     1395.30     83.30 o 
   4  11   9     7170.32     7029.19    200.08 o 
   5  11   9     7004.37     7216.48    188.66 o 
   6  11   9     4538.82     4433.47    179.18 o 
   7  11   9     3480.99     3660.72    202.69 o 
   8  11   9     1358.85     1412.54    129.76 o 
 -10  12   9     6260.04     5551.66    596.96 o 
  -9  12   9     1281.01     1220.73     96.43 o 
  -8  12   9    11888.36    12727.64    936.11 o 
  -7  12   9      438.78      529.17     52.66 o 
  -6  12   9     5189.66     5836.18    339.71 o 
  -5  12   9     2416.69     2434.92    136.35 o 
  -4  12   9      101.45       88.05     46.70 o 
  -3  12   9        5.39        7.82     37.86 o 
  -2  12   9     5090.10     4830.13    156.55 o 
  -1  12   9     2263.08     2186.74    125.52 o 
   0  12   9    12652.60    12535.50    346.84 o 
   1  12   9     1582.13     1567.11     61.28 o 
   2  12   9     3274.69     3228.06    148.39 o 
   3  12   9      223.17      232.70     54.43 o 
   4  12   9      683.40      734.90     72.68 o 
   5  12   9       73.61       21.42     55.91 o 
   6  12   9      861.44      734.46     63.90 o 
   7  12   9      264.93      347.40     68.25 o 
   8  12   9     6318.70     6286.27    496.29 o 
  -9  13   9      317.58      255.36     60.58 o 
  -8  13   9      363.85      322.54     65.50 o 
  -7  13   9      254.54      340.24     60.43 o 
  -6  13   9     6866.31     7117.88    338.47 o 
  -5  13   9     1443.33     1444.87    152.52 o 
  -4  13   9    19669.95    22134.13   1390.43 o 
  -3  13   9     1981.96     1965.50    105.13 o 
  -2  13   9    13373.02    14952.68    551.44 o 
  -1  13   9     1538.30     1487.70     65.04 o 
   0  13   9      196.76      234.36     37.96 o 
   1  13   9      377.96      294.90     41.54 o 
   2  13   9     4812.66     4800.44    261.53 o 
   3  13   9     1331.42      979.34     97.24 o 
   4  13   9    14247.88    13999.93    943.20 o 
   5  13   9      500.49      441.91    111.38 o 
   6  13   9     7384.01     7165.72    469.10 o 
   7  13   9      886.04      831.32    123.52 o 
  -8  14   9     3683.74     3876.76    205.20 o 
  -7  14   9     2503.72     2606.59    154.85 o 
  -6  14   9     1244.34     1436.74    128.13 o 
  -5  14   9      116.45      135.31     52.80 o 
  -4  14   9      426.79      438.42     59.62 o 
  -3  14   9     1088.42      890.34    102.56 o 
  -2  14   9     1658.81     1689.41    121.06 o 
  -1  14   9     8372.31     8996.66    337.65 o 
   0  14   9     4632.89     4746.64    164.19 o 
   1  14   9    10256.35    10947.02    484.45 o 
   2  14   9     4129.04     4287.06    255.05 o 
   3  14   9     3355.73     3274.90    270.12 o 
   4  14   9     1004.97      969.60    130.26 o 
   5  14   9      196.54      242.37     78.45 o 
   6  14   9      702.90      514.77    133.34 o 
  -8  15   9       17.71      -20.54     91.77 o 
  -7  15   9      811.68      830.06    158.53 o 
  -6  15   9      489.00      451.46     74.04 o 
  -5  15   9     9231.48     9999.30    650.30 o 
  -4  15   9      267.41      287.75     68.72 o 
  -3  15   9     8687.65     9519.99    480.19 o 
  -2  15   9       66.15      126.37     52.68 o 
  -1  15   9     5880.72     6193.35    345.35 o 
   0  15   9      139.65       85.69     50.54 o 
   1  15   9      138.97      109.16     49.72 o 
   2  15   9       17.14       78.31     51.50 o 
   3  15   9     5923.50     5657.42    340.39 o 
   4  15   9       98.83       96.76     70.66 o 
   5  15   9    11786.35     9541.93   1323.74 o 
  -7  16   9     5949.09     4838.91    303.26 o 
  -6  16   9      690.73      684.13    103.38 o 
  -5  16   9     2521.41     2532.50    179.09 o 
  -4  16   9      160.30      114.93     63.64 o 
  -3  16   9      343.69      283.54     66.40 o 
  -2  16   9      954.91      794.70     63.53 o 
  -1  16   9     3093.23     3181.44    224.40 o 
   0  16   9     2763.80     2660.72    202.11 o 
   1  16   9     7433.65     7974.58    563.18 o 
   2  16   9     3177.91     3024.06    205.72 o 
   3  16   9     1484.87     1518.12    219.96 o 
   4  16   9      198.73      123.94     70.98 o 
  -5  17   9     1104.37      984.83    185.75 o 
  -4  17   9     7224.98     6852.74    269.35 o 
  -3  17   9     2111.73     2078.84    116.36 o 
  -2  17   9     6702.35     6129.17    518.80 o 
  -1  17   9       27.78       23.40     80.98 o 
   0  17   9      157.91      193.67     55.28 o 
   1  17   9      125.86       93.69     65.02 o 
   2  17   9     1080.71      939.47    114.21 o 
   3  17   9      153.09      192.91     89.76 o 
  -3  18   9      196.76      102.23     80.89 o 
  -2  18   9     4050.23     3948.46    554.39 o 
  -1  18   9      190.13      233.02     77.73 o 
   0  18   9     9041.50     8940.10   1463.83 o 
   1  18   9       78.34      138.78     80.39 o 
 -12   0  10     4629.37     4381.94    287.33 o 
 -10   0  10       99.22      306.86    155.17 o 
  -8   0  10    15772.20    17262.29    522.35 o 
  -6   0  10    26858.79    28462.42   3483.49 o 
  -4   0  10    15040.31    17047.79    863.04 o 
  -2   0  10      763.53      873.12     39.74 o 
   0   0  10    23146.12    25757.73    818.17 o 
   2   0  10    10011.48     9993.53    490.36 o 
   4   0  10     7377.06     7415.39    289.80 o 
   6   0  10     4475.43     4503.35    284.65 o 
   8   0  10      221.00      204.97     82.29 o 
  10   0  10     7199.61     6055.62   1187.49 o 
 -12   1  10     5224.73     4614.21    208.62 o 
 -11   1  10     4328.23     4015.34    158.45 o 
 -10   1  10    10472.09    11292.47    730.17 o 
  -9   1  10     4674.13     4534.12    192.77 o 
  -8   1  10      829.93      930.26     68.80 o 
  -7   1  10      376.88      427.35     58.63 o 
  -6   1  10     1243.18     1170.16     62.71 o 
  -5   1  10     1307.49     1351.26     74.32 o 
  -4   1  10    20246.60    21892.72    686.61 o 
  -3   1  10     6453.33     7357.21    218.64 o 
  -2   1  10    34517.17    37031.55    479.24 o 
  -1   1  10     3436.63     3774.54     66.02 o 
   0   1  10    17893.55    18094.49    305.04 o 
   1   1  10      712.79      887.66     40.14 o 
   2   1  10     3294.02     3331.26     76.37 o 
   3   1  10     3300.30     3296.57    117.48 o 
   4   1  10     4805.81     4919.60    163.45 o 
   5   1  10    10815.41    10879.13    255.24 o 
   6   1  10    10497.93    11432.11    503.50 o 
   7   1  10     5065.43     5046.17    342.90 o 
   8   1  10    10263.61    10635.75    657.73 o 
   9   1  10     2585.46     2530.34    218.08 o 
  10   1  10     2074.32     1871.37    141.73 o 
 -12   2  10       38.94      -72.65     96.39 o 
 -11   2  10       46.66       43.17     70.13 o 
 -10   2  10        8.13       45.81     59.20 o 
  -9   2  10     4184.55     4016.29    263.36 o 
  -8   2  10     5065.10     4711.57    252.26 o 
  -7   2  10    14956.80    16576.82    734.01 o 
  -6   2  10     5008.15     5062.97    343.43 o 
  -5   2  10    30150.93    33173.65   1150.62 o 
  -4   2  10      827.29      790.08     53.40 o 
  -3   2  10    10426.05    11189.79    339.27 o 
  -2   2  10     4157.84     4681.80     77.37 o 
  -1   2  10     1704.88     1844.01     79.27 o 
   0   2  10     3757.78     3799.07    101.44 o 
   1   2  10    45673.06    50458.08    988.81 o 
   2   2  10    10067.97    10157.59    249.64 o 
   3   2  10    47767.82    48731.05   1105.60 o 
   4   2  10     3882.38     3733.52    115.57 o 
   5   2  10    16479.68    16753.29    590.34 o 
   6   2  10      247.94      174.02     43.37 o 
   7   2  10      519.02      731.71     54.06 o 
   8   2  10      722.63      698.07     61.53 o 
   9   2  10     3080.88     2788.78    217.34 o 
  10   2  10       27.10       14.43     67.27 o 
 -12   3  10      713.41      618.87     93.14 o 
 -11   3  10     8172.89     7701.53    367.65 o 
 -10   3  10     1099.02     1018.34     82.85 o 
  -9   3  10    12301.91    12370.17    795.31 o 
  -8   3  10     4470.04     4612.27    336.77 o 
  -7   3  10       47.40      105.91     31.86 o 
  -6   3  10     3893.99     3942.25    127.64 o 
  -5   3  10     7891.29     8052.11    359.13 o 
  -4   3  10     2705.60     3275.53     79.95 o 
  -3   3  10    43585.80    46984.04   1224.74 o 
  -2   3  10     4102.75     4683.10    150.37 o 
  -1   3  10    17472.81    17127.83    260.74 o 
   0   3  10     1644.91     1519.48     76.86 o 
   1   3  10    18656.08    19072.96    366.06 o 
   2   3  10      580.85      474.46     31.28 o 
   3   3  10       46.82      288.16     37.49 o 
   4   3  10      551.43      716.73     46.90 o 
   5   3  10     9570.83    10096.69    522.13 o 
   6   3  10     3708.54     3656.52    192.81 o 
   7   3  10    11900.55    13097.75    538.77 o 
   8   3  10      477.70      488.23     54.22 o 
   9   3  10     5578.93     5696.28    299.53 o 
  10   3  10      183.87      285.25     66.89 o 
 -12   4  10      297.83      360.48     82.22 o 
 -11   4  10       50.72      -57.66     60.33 o 
 -10   4  10      790.27      859.12     55.80 o 
  -9   4  10     2159.77     2131.85    129.83 o 
  -8   4  10     8394.88     9050.50    543.44 o 
  -7   4  10     7533.95     7535.49    346.34 o 
  -6   4  10     8138.85     8778.30    440.77 o 
  -5   4  10    19770.77    20479.56    634.03 o 
  -4   4  10     9351.43    10217.82    304.69 o 
  -3   4  10      141.17      160.15     28.47 o 
  -2   4  10      935.95      995.79     45.31 o 
  -1   4  10     4609.30     4546.26    148.83 o 
   0   4  10     3617.89     4367.05    221.17 o 
   1   4  10     9331.09     9585.73    181.38 o 
   2   4  10    24347.85    26164.35    746.17 o 
   3   4  10     8796.31     8449.16    202.08 o 
   4   4  10    10813.72    10676.22    211.90 o 
   5   4  10     2260.48     2218.61     70.19 o 
   6   4  10     5029.16     5212.88    172.90 o 
   7   4  10      109.39      196.11     48.31 o 
   8   4  10      100.37       85.56     60.00 o 
   9   4  10     1221.90     1319.94     74.42 o 
  10   4  10     2753.68     2233.91    271.49 o 
 -12   5  10     8506.13     7101.55    510.90 o 
 -11   5  10      275.84      329.98     36.41 o 
 -10   5  10    11687.67    14198.95   1025.94 o 
  -9   5  10       26.47       59.53     42.39 o 
  -8   5  10    10411.33    11132.46    523.93 o 
  -7   5  10      383.14      564.52     59.62 o 
  -6   5  10     3233.40     3321.26    114.97 o 
  -5   5  10       45.44       29.83     21.62 o 
  -4   5  10    18673.48    20021.93    345.54 o 
  -3   5  10        0.79       32.34     31.91 o 
  -2   5  10    54896.77    61507.21    885.98 o 
  -1   5  10      125.16      300.01     51.64 o 
   0   5  10    22357.57    22466.67   1048.09 o 
   1   5  10       42.60      112.95     44.61 o 
   2   5  10      244.12      547.35     69.82 o 
   3   5  10      433.10      409.58     37.59 o 
   4   5  10     5477.66     5971.54    246.01 o 
   5   5  10        9.07      172.79     39.93 o 
   6   5  10    16551.89    18297.81    736.62 o 
   7   5  10      261.58      225.19     52.81 o 
   8   5  10     9705.32    10911.99    494.36 o 
   9   5  10        0.88       -2.53     54.18 o 
  10   5  10     1682.64     1736.18    195.18 o 
 -12   6  10       53.85       51.13     79.46 o 
 -11   6  10       27.23       86.61     43.46 o 
 -10   6  10     1689.91     1719.01    132.97 o 
  -9   6  10      291.28      387.72     57.80 o 
  -8   6  10    12955.90    13959.92    708.96 o 
  -7   6  10     4450.90     4709.82    323.53 o 
  -6   6  10    16457.17    17599.42    701.01 o 
  -5   6  10     4735.75     5012.27    184.30 o 
  -4   6  10     7983.08     8261.82    471.21 o 
  -3   6  10     1833.65     1888.79     91.70 o 
  -2   6  10       76.78       10.30     34.97 o 
  -1   6  10     5046.78     4760.68    143.07 o 
   0   6  10    20341.60    21356.62    597.07 o 
   1   6  10     8617.78     8977.13    307.71 o 
   2   6  10    28223.21    30084.56    593.17 o 
   3   6  10     6712.30     7130.65    279.18 o 
   4   6  10    12168.65    13024.58    446.05 o 
   5   6  10     2870.25     2916.08    153.56 o 
   6   6  10      715.49      872.58     77.98 o 
   7   6  10        2.94      131.30     60.72 o 
   8   6  10      423.50      409.75     60.25 o 
   9   6  10      985.51      866.46     99.55 o 
 -11   7  10     8624.50     9216.75   1104.80 o 
 -10   7  10      958.71      917.51     66.37 o 
  -9   7  10     5274.27     5842.56    606.76 o 
  -8   7  10     1258.16     1333.19    106.25 o 
  -7   7  10       33.81       78.06     19.68 o 
  -6   7  10      736.00      696.70     46.50 o 
  -5   7  10     9840.68    10355.77    542.45 o 
  -4   7  10     3430.19     3311.53     93.47 o 
  -3   7  10    21367.99    22434.58    895.30 o 
  -2   7  10      923.27      880.07     60.40 o 
  -1   7  10    31124.67    32759.12   1280.67 o 
   0   7  10     2056.51     1967.36     78.94 o 
   1   7  10    20403.34    20991.12    516.35 o 
   2   7  10      333.25      290.52     32.60 o 
   3   7  10      737.23      954.95     78.70 o 
   4   7  10       73.55       40.30     34.84 o 
   5   7  10     9355.65    10522.96    391.96 o 
   6   7  10     4145.40     4182.59    168.84 o 
   7   7  10    11852.94    13612.91    540.12 o 
   8   7  10     1247.28     1186.90     80.12 o 
   9   7  10     7690.23     7945.63    724.03 o 
 -11   8  10       26.95      -27.72     55.50 o 
 -10   8  10     2439.90     2344.50    197.17 o 
  -9   8  10     4415.81     4332.48    444.85 o 
  -8   8  10      581.10      649.64     48.51 o 
  -7   8  10    23783.00    26180.89   1745.85 o 
  -6   8  10     4361.78     4557.70    297.35 o 
  -5   8  10    18058.14    18675.13   1066.50 o 
  -4   8  10      381.02      349.95     40.53 o 
  -3   8  10     7862.38     8210.86    453.67 o 
  -2   8  10     1672.91     1654.14     90.24 o 
  -1   8  10     2401.53     2182.97    125.38 o 
   0   8  10     2530.16     2425.85     91.53 o 
   1   8  10    15880.27    16213.61    397.07 o 
   2   8  10     3760.33     3749.53    258.93 o 
   3   8  10    20415.91    22162.54    482.94 o 
   4   8  10     4920.53     5184.18    124.33 o 
   5   8  10     6115.73     6910.70    227.39 o 
   6   8  10      325.18      355.49     55.78 o 
   7   8  10       72.16      255.67     57.07 o 
   8   8  10       44.98       31.25     60.56 o 
   9   8  10     2020.04     1709.34    101.28 o 
 -11   9  10     3175.20     2475.42    317.40 o 
 -10   9  10     4607.56     4287.49    438.26 o 
  -9   9  10     2777.02     2507.43    322.09 o 
  -8   9  10     3291.21     3215.08    138.21 o 
  -7   9  10      709.78      737.47     76.26 o 
  -6   9  10       20.53       39.88     28.50 o 
  -5   9  10      453.60      389.16     40.54 o 
  -4   9  10     7301.16     7357.90    452.46 o 
  -3   9  10     5398.12     5286.17    236.26 o 
  -2   9  10    14334.83    14711.75    762.40 o 
  -1   9  10     3025.07     2975.44     99.09 o 
   0   9  10     5465.99     5750.00    212.18 o 
   1   9  10      366.64      411.35     24.78 o 
   2   9  10     2549.01     2602.50    121.59 o 
   3   9  10     1831.21     1824.23     90.91 o 
   4   9  10    11080.75    11885.39    365.25 o 
   5   9  10      926.74     1032.08     59.40 o 
   6   9  10    11912.64    13096.11    636.41 o 
   7   9  10     4183.13     4456.52    127.02 o 
   8   9  10     4398.93     4269.98    209.21 o 
 -10  10  10      785.22      663.23    127.71 o 
  -9  10  10       51.80       24.00     57.47 o 
  -8  10  10     8704.34     9244.76    703.62 o 
  -7  10  10       30.74       60.73     33.92 o 
  -6  10  10    13690.58    15162.25    769.81 o 
  -5  10  10      450.56      535.48     38.43 o 
  -4  10  10    11249.42    11915.27    674.71 o 
  -3  10  10      189.32      203.33     46.56 o 
  -2  10  10      308.24      237.94     32.84 o 
  -1  10  10       59.43       54.23     29.80 o 
   0  10  10    10291.29    10148.46    367.91 o 
   1  10  10       51.47       43.05     28.55 o 
   2  10  10    14910.46    16592.54    618.24 o 
   3  10  10      628.19      690.22     76.16 o 
   4  10  10     8897.91    10055.01    362.86 o 
   5  10  10       62.55       17.04     48.48 o 
   6  10  10     2257.38     2583.08    108.16 o 
   7  10  10        0.40       39.29     56.41 o 
   8  10  10      647.49      529.09     81.97 o 
 -10  11  10     5944.15     5062.47    533.73 o 
  -9  11  10     2817.34     2618.57    258.32 o 
  -8  11  10      739.42      715.34     50.47 o 
  -7  11  10       25.43       38.89     37.65 o 
  -6  11  10     1046.08     1020.11     62.69 o 
  -5  11  10      103.40      131.44     56.50 o 
  -4  11  10     6344.27     6345.45    254.59 o 
  -3  11  10     5576.67     5880.18    221.95 o 
  -2  11  10    19595.06    20849.71    627.38 o 
  -1  11  10     3590.47     3735.93    241.48 o 
   0  11  10    13572.56    13951.78    612.17 o 
   1  11  10      855.81      882.77     37.61 o 
   2  11  10     1797.37     1781.32     73.21 o 
   3  11  10      318.98      254.57     56.36 o 
   4  11  10     2147.22     1873.66    164.30 o 
   5  11  10     1847.92     1783.98    100.44 o 
   6  11  10     4768.03     4854.30    217.07 o 
   7  11  10     4647.78     4658.76    154.83 o 
   8  11  10     4371.66     4100.41    259.71 o 
  -9  12  10     3078.20     2877.37    329.21 o 
  -8  12  10      194.91      175.41     38.57 o 
  -7  12  10    12824.31    14223.00    875.23 o 
  -6  12  10     3887.12     4243.99    173.70 o 
  -5  12  10     6509.64     6979.66    475.86 o 
  -4  12  10      241.83      270.79     52.67 o 
  -3  12  10     3156.83     3108.84    132.37 o 
  -2  12  10       41.41       19.44     35.60 o 
  -1  12  10     1691.28     1319.90     60.02 o 
   0  12  10      737.43      684.53     57.60 o 
   1  12  10    11855.76    11969.91    576.30 o 
   2  12  10      210.46      207.21     41.82 o 
   3  12  10    18112.26    20639.24    902.90 o 
   4  12  10     2427.77     2548.86    108.36 o 
   5  12  10     8819.67     9507.18    392.35 o 
   6  12  10       18.16      -23.91     60.32 o 
   7  12  10      151.21      253.17     70.97 o 
  -9  13  10     2811.25     2733.54    277.78 o 
  -8  13  10      115.39       58.37     45.11 o 
  -7  13  10      902.22      836.47     64.10 o 
  -6  13  10      429.45      510.15     59.07 o 
  -5  13  10      806.00      799.11     70.49 o 
  -4  13  10     1532.01     1423.98    135.62 o 
  -3  13  10     6165.10     6357.46    277.19 o 
  -2  13  10     2409.03     2477.17    155.77 o 
  -1  13  10    16890.40    18286.83    493.46 o 
   0  13  10     2715.17     2581.09    160.01 o 
   1  13  10     5416.99     5459.01    256.52 o 
   2  13  10       37.81       29.00     37.09 o 
   3  13  10       99.30       74.80     63.72 o 
   4  13  10       52.26        7.87     51.14 o 
   5  13  10     4358.55     3920.52    351.32 o 
   6  13  10      789.03      899.40    128.47 o 
  -8  14  10     2697.01     2420.30    241.15 o 
  -7  14  10     5278.40     4978.64    480.44 o 
  -6  14  10     3448.47     3453.12    255.39 o 
  -5  14  10     4631.34     4764.36    450.65 o 
  -4  14  10     1874.06     2214.83    126.30 o 
  -3  14  10     1420.96     1371.61     77.26 o 
  -2  14  10        2.49       -9.45     48.91 o 
  -1  14  10      838.84      782.35     88.84 o 
   0  14  10     1220.84     1135.95     65.91 o 
   1  14  10     2925.76     2863.85    127.80 o 
   2  14  10     5780.94     5173.91    322.02 o 
   3  14  10     4058.46     3797.64    162.44 o 
   4  14  10     5202.83     5075.12    349.34 o 
   5  14  10      821.98     1000.10    132.77 o 
   6  14  10      527.29      346.79    107.05 o 
  -7  15  10       30.21       94.71    124.62 o 
  -6  15  10       74.06       83.01     65.92 o 
  -5  15  10        5.79       38.71     62.61 o 
  -4  15  10    10678.95    10934.29    874.43 o 
  -3  15  10       89.77       26.34     47.67 o 
  -2  15  10    13877.80    14091.31    629.15 o 
  -1  15  10      285.90      203.70     51.28 o 
   0  15  10     7028.44     7205.58    281.58 o 
   1  15  10      490.88      485.52     60.44 o 
   2  15  10      306.52      285.77     58.50 o 
   3  15  10      164.21      125.18     46.34 o 
   4  15  10      723.31      554.57     81.51 o 
   5  15  10        6.67      -39.37     88.26 o 
  -6  16  10     4719.52     4427.60    279.09 o 
  -5  16  10      759.90      637.15     74.65 o 
  -4  16  10     2603.96     2518.65    240.55 o 
  -3  16  10      678.06      570.32     69.06 o 
  -2  16  10       13.04      120.06     47.90 o 
  -1  16  10      151.85       69.71     43.17 o 
   0  16  10     1969.63     1711.17    149.15 o 
   1  16  10     2624.80     2047.52    214.18 o 
   2  16  10     8242.80     8033.64    810.07 o 
   3  16  10     3294.16     2939.87    363.78 o 
   4  16  10     3364.09     2494.71    387.77 o 
  -5  17  10      689.45      760.45    144.30 o 
  -4  17  10      660.34      565.00     81.28 o 
  -3  17  10     9416.99     8650.33    776.38 o 
  -2  17  10      932.96      880.21    100.82 o 
  -1  17  10     8941.71     8793.20    709.11 o 
   0  17  10      542.47      370.48    110.39 o 
   1  17  10     4810.20     4576.57    697.33 o 
   2  17  10       13.11       63.02     87.01 o 
  -1  18  10       94.79      124.66     77.68 o 
 -11   0  11     6524.40     7003.19    999.88 o 
  -9   0  11       22.13       73.94     88.01 o 
  -7   0  11     8483.04     8952.21    385.82 o 
  -5   0  11    49094.43    55365.04   5334.64 o 
  -3   0  11    58118.34    68151.65   1781.92 o 
  -1   0  11    11014.09    11268.09    250.05 o 
   1   0  11     2875.97     3234.84    120.23 o 
   3   0  11    19881.11    22290.44    498.49 o 
   5   0  11    25257.90    26523.80    789.70 o 
   7   0  11     8218.93     8433.86    552.04 o 
   9   0  11      102.14      226.93    144.57 o 
 -12   1  11      846.05      760.72     96.28 o 
 -11   1  11     4380.27     4148.81    213.37 o 
 -10   1  11     5502.03     5701.27    256.27 o 
  -9   1  11     9327.33     9723.01    332.93 o 
  -8   1  11     7110.69     7483.55    260.81 o 
  -7   1  11     9879.82     9839.30    400.92 o 
  -6   1  11     3778.44     3541.58    135.25 o 
  -5   1  11     1375.00     1487.29     86.80 o 
  -4   1  11     2343.40     2705.90    113.82 o 
  -3   1  11     1488.52     1757.31    121.51 o 
  -2   1  11     8252.88     9179.01    132.84 o 
  -1   1  11    20288.55    21279.21    488.93 o 
   0   1  11    37775.24    41488.38    702.93 o 
   1   1  11    11331.17    11182.33    229.86 o 
   2   1  11    21232.03    22104.89    479.37 o 
   3   1  11     6023.73     5948.44    195.31 o 
   4   1  11     4082.76     4047.64    149.48 o 
   5   1  11      153.75      358.15     51.15 o 
   6   1  11      791.21      716.78     51.31 o 
   7   1  11     4582.28     4528.87    245.28 o 
   8   1  11     2784.63     2597.50    177.13 o 
   9   1  11     6537.93     6351.09    494.85 o 
  10   1  11     2454.04     2359.31    257.96 o 
 -12   2  11     6934.73     6569.15    360.88 o 
 -11   2  11     1316.71     1264.89    107.56 o 
 -10   2  11     4290.69     3961.55    233.94 o 
  -9   2  11      665.96      640.29     60.99 o 
  -8   2  11       95.29      128.07     47.31 o 
  -7   2  11      605.49      581.98     45.97 o 
  -6   2  11    11417.22    12943.88    466.16 o 
  -5   2  11     1682.21     1466.56     61.83 o 
  -4   2  11    21654.64    25207.38    821.08 o 
  -3   2  11     2575.71     2327.55     67.44 o 
  -2   2  11    11992.61    12590.39    171.43 o 
  -1   2  11      649.69      759.57     43.63 o 
   0   2  11       52.63      316.22     34.48 o 
   1   2  11     1052.86      927.00     43.27 o 
   2   2  11    12392.83    13195.39    352.03 o 
   3   2  11     5948.53     6024.34    159.83 o 
   4   2  11    23024.15    23620.46    827.94 o 
   5   2  11     2025.02     1923.60     64.37 o 
   6   2  11    12079.43    13056.46    371.36 o 
   7   2  11     1719.01     1566.26     90.97 o 
   8   2  11     1244.72     1222.55     74.68 o 
   9   2  11       25.07       24.23     66.18 o 
 -12   3  11     1903.35     1636.15    134.80 o 
 -11   3  11       65.14       80.44     77.45 o 
 -10   3  11    10981.80    10719.64    624.61 o 
  -9   3  11     1202.06     1195.85     82.78 o 
  -8   3  11    12006.51    13199.40    610.05 o 
  -7   3  11     1702.76     1781.57     90.49 o 
  -6   3  11     7687.07     8652.54    481.43 o 
  -5   3  11       24.49       26.76     21.55 o 
  -4   3  11       12.42       43.45     26.06 o 
  -3   3  11       27.42       48.93     20.94 o 
  -2   3  11    20181.03    21603.99    431.00 o 
  -1   3  11     1560.69     1962.24    122.46 o 
   0   3  11    31144.07    32574.02    788.80 o 
   1   3  11      609.46      558.47     35.92 o 
   2   3  11    15856.51    16050.64    339.41 o 
   3   3  11      720.88      686.95     42.56 o 
   4   3  11      551.65      712.44     52.80 o 
   5   3  11       52.89       77.67     39.89 o 
   6   3  11     5295.06     5569.69    257.68 o 
   7   3  11     1068.33     1043.07     87.13 o 
   8   3  11     9690.49    10320.22    513.71 o 
   9   3  11     1306.42     1197.75     91.90 o 
 -12   4  11      871.72      640.38     87.96 o 
 -11   4  11     4540.17     4403.09    346.17 o 
 -10   4  11       15.54       24.00     52.35 o 
  -9   4  11      578.95      723.31     79.39 o 
  -8   4  11      347.28      403.54     43.04 o 
  -7   4  11     4743.06     5030.70    219.33 o 
  -6   4  11    16428.04    17789.16    530.10 o 
  -5   4  11    16707.75    18290.23    437.37 o 
  -4   4  11    18534.40    19751.47    522.80 o 
  -3   4  11    19784.48    22231.71    475.60 o 
  -2   4  11     3738.18     3476.46    103.64 o 
  -1   4  11     7034.39     6969.41    173.79 o 
   0   4  11       37.36       52.55     30.81 o 
   1   4  11     2241.38     2473.59     90.24 o 
   2   4  11     3650.91     3534.54     91.97 o 
   3   4  11    14794.17    15792.39    360.54 o 
   4   4  11     9150.97     9451.49    268.83 o 
   5   4  11    12938.47    13675.81    338.67 o 
   6   4  11     4283.28     4509.31    176.55 o 
   7   4  11     6838.58     7633.04    244.91 o 
   8   4  11     1302.19     1363.95     79.59 o 
   9   4  11      451.87      508.27     84.01 o 
 -12   5  11      195.43      149.18     69.42 o 
 -11   5  11     8771.38     8922.97    425.27 o 
 -10   5  11      159.37      204.77     31.76 o 
  -9   5  11    14408.42    16119.51   1183.36 o 
  -8   5  11       55.21       91.36     74.18 o 
  -7   5  11    14715.10    15745.17    729.85 o 
  -6   5  11      113.80      100.75     28.10 o 
  -5   5  11       64.98      160.06     20.57 o 
  -4   5  11      106.66       60.87     28.03 o 
  -3   5  11    11080.58    12249.91    415.32 o 
  -2   5  11       26.40      209.03     32.56 o 
  -1   5  11    31157.42    33031.80    751.76 o 
   0   5  11       36.28      474.24     60.40 o 
   1   5  11    31134.87    33288.70    688.97 o 
   2   5  11     1132.03     1080.19     51.27 o 
   3   5  11    12998.14    13813.53    289.66 o 
   4   5  11     1684.68     1525.33     63.47 o 
   5   5  11      131.88      321.90     40.69 o 
   6   5  11      146.80      115.82     49.48 o 
   7   5  11    11379.89    11857.17    418.20 o 
   8   5  11      254.13      176.35     59.01 o 
   9   5  11     6519.76     6494.01    355.29 o 
 -11   6  11     3682.88     4047.93    350.78 o 
 -10   6  11       78.24       80.06     46.05 o 
  -9   6  11      432.98      413.87     60.23 o 
  -8   6  11     2295.64     2254.48    194.01 o 
  -7   6  11     1911.17     1658.61    113.04 o 
  -6   6  11     2365.19     2559.11    148.35 o 
  -5   6  11    14550.99    15182.42    446.48 o 
  -4   6  11     5274.56     5798.95    283.07 o 
  -3   6  11    20667.64    23259.01    611.21 o 
  -2   6  11     3713.49     3773.77     86.53 o 
  -1   6  11     5309.80     5513.53    234.69 o 
   0   6  11      654.03      699.60     45.93 o 
   1   6  11     5447.00     5900.31    194.08 o 
   2   6  11     5375.70     5530.69    221.24 o 
   3   6  11    10638.80    11335.75    220.23 o 
   4   6  11    13761.51    14589.49    517.01 o 
   5   6  11    16743.65    18556.60    568.53 o 
   6   6  11     3925.07     4132.07    157.37 o 
   7   6  11     4069.37     3995.55    130.19 o 
   8   6  11      901.53     1000.83     78.77 o 
   9   6  11       58.80      -24.63     71.08 o 
 -11   7  11      167.99      139.82     55.71 o 
 -10   7  11     6255.93     6466.58    490.31 o 
  -9   7  11     2687.30     2599.27    301.13 o 
  -8   7  11     9247.77     9621.18    833.04 o 
  -7   7  11      518.93      540.55     30.33 o 
  -6   7  11    10465.66    11385.53    587.18 o 
  -5   7  11     1088.22     1000.62     48.56 o 
  -4   7  11     4194.87     4500.23    238.13 o 
  -3   7  11       13.77       19.72     45.98 o 
  -2   7  11    10159.22    11822.68    398.19 o 
  -1   7  11      721.91      652.28     77.42 o 
   0   7  11    21000.29    22661.47    763.79 o 
   1   7  11     1323.61     1385.47     45.78 o 
   2   7  11     1975.88     1988.20     64.75 o 
   3   7  11      153.94      243.72     40.24 o 
   4   7  11      631.99      731.95     47.16 o 
   5   7  11      296.83      259.57     44.61 o 
   6   7  11     5187.94     5005.35    193.17 o 
   7   7  11      437.81      436.34     55.26 o 
   8   7  11     8753.89     8714.91    420.04 o 
   9   7  11      530.60      467.33     88.93 o 
 -11   8  11     2686.19     2075.64    265.51 o 
 -10   8  11      721.98      633.78     73.34 o 
  -9   8  11      314.21      268.38     57.46 o 
  -8   8  11     1323.03     1178.66    153.88 o 
  -7   8  11      120.49       99.04     33.68 o 
  -6   8  11     9788.52    10414.40    705.32 o 
  -5   8  11     1447.30     1581.76    100.00 o 
  -4   8  11    22375.39    24371.32   1506.72 o 
  -3   8  11     3238.11     3011.42    208.87 o 
  -2   8  11    10086.78    10867.44    386.16 o 
  -1   8  11       81.76       47.03     58.55 o 
   0   8  11      402.69      292.75     52.37 o 
   1   8  11        9.14       55.73     19.61 o 
   2   8  11    10951.92    11318.64    468.28 o 
   3   8  11      901.29     1121.00     71.55 o 
   4   8  11    13797.83    15437.03    434.48 o 
   5   8  11     1186.92     1230.87     66.28 o 
   6   8  11     6354.38     7091.45    310.55 o 
   7   8  11      727.67      668.02     70.83 o 
   8   8  11     1009.22     1020.63    120.91 o 
 -11   9  11     2947.15     3348.48    362.89 o 
 -10   9  11     3960.69     3733.30    370.84 o 
  -9   9  11     5189.70     5367.98    563.02 o 
  -8   9  11     7716.14     8218.74    507.07 o 
  -7   9  11     4350.02     4564.77    320.99 o 
  -6   9  11     2207.52     2256.92    213.71 o 
  -5   9  11      900.36      860.91     44.73 o 
  -4   9  11       15.58       15.30     45.92 o 
  -3   9  11     3913.94     3898.50    347.80 o 
  -2   9  11     4581.52     4166.25    166.69 o 
  -1   9  11    22036.34    23449.27   1624.85 o 
   0   9  11    17109.06    17861.13    615.21 o 
   1   9  11    23021.36    25105.16    644.68 o 
   2   9  11    18205.82    20471.08    782.58 o 
   3   9  11     7656.10     8115.49    184.25 o 
   4   9  11     3006.48     2945.34     87.58 o 
   5   9  11      468.87      312.15     52.81 o 
   6   9  11      190.97      168.99     53.31 o 
   7   9  11     1692.85     1733.01     92.60 o 
   8   9  11     1973.37     1609.35    144.91 o 
 -10  10  11      494.13      308.20     67.30 o 
  -9  10  11      508.68      594.61     84.34 o 
  -8  10  11      574.56      565.18     48.64 o 
  -7  10  11     7530.77     8142.77    602.00 o 
  -6  10  11       12.64       82.06     25.97 o 
  -5  10  11    26578.31    30691.12   1673.63 o 
  -4  10  11      580.61      481.75     27.35 o 
  -3  10  11    10494.17    10560.48    469.86 o 
  -2  10  11        6.50       40.90     21.41 o 
  -1  10  11     5940.06     5751.90    251.81 o 
   0  10  11        2.92        3.93     24.19 o 
   1  10  11       64.93       47.37     24.85 o 
   2  10  11     1124.39     1087.84     94.52 o 
   3  10  11     7428.84     8185.21    248.73 o 
   4  10  11       22.64      106.04     46.46 o 
   5  10  11    14466.37    16363.22    488.00 o 
   6  10  11        4.08       25.89     52.50 o 
   7  10  11     5596.64     5894.15    308.89 o 
   8  10  11        0.82       35.26     85.44 o 
 -10  11  11     2041.76     1732.32    142.49 o 
  -9  11  11     5069.43     4371.11    411.23 o 
  -8  11  11     2469.69     2368.65    170.41 o 
  -7  11  11     4086.01     4139.40    329.28 o 
  -6  11  11     2087.94     2087.98    102.68 o 
  -5  11  11     3448.66     3336.30    237.81 o 
  -4  11  11      346.78      332.57     77.76 o 
  -3  11  11      734.51      626.23     47.31 o 
  -2  11  11     5531.54     5234.74    169.28 o 
  -1  11  11     4417.70     4251.00    151.12 o 
   0  11  11     9094.38     9095.55    398.13 o 
   1  11  11     3358.73     3477.46    132.08 o 
   2  11  11     4120.45     4174.29    182.85 o 
   3  11  11     1052.71     1181.60     64.58 o 
   4  11  11      342.48      453.97     57.46 o 
   5  11  11      381.85      473.39     95.20 o 
   6  11  11      276.91      297.79     78.64 o 
   7  11  11     2391.99     2248.05    219.46 o 
  -9  12  11        5.91       92.42     58.57 o 
  -8  12  11      627.11      535.91     97.16 o 
  -7  12  11      354.40      408.76     36.56 o 
  -6  12  11     6945.38     6818.90    489.84 o 
  -5  12  11     3300.51     3396.69    305.45 o 
  -4  12  11     6545.51     6700.42    569.65 o 
  -3  12  11     2009.51     1944.12    100.43 o 
  -2  12  11     7009.19     7247.22    350.55 o 
  -1  12  11     1907.01     1757.93    106.17 o 
   0  12  11      180.29      142.70     47.37 o 
   1  12  11      329.01      303.38     40.30 o 
   2  12  11     6081.24     6744.52    212.89 o 
   3  12  11      716.42      844.49     83.76 o 
   4  12  11     9633.44    10936.87    365.25 o 
   5  12  11     1284.70     1467.28     78.22 o 
   6  12  11     6195.45     6210.67    362.58 o 
  -8  13  11     6730.23     6225.99    747.90 o 
  -7  13  11     1118.25     1059.28     78.44 o 
  -6  13  11     5971.09     6814.35    384.36 o 
  -5  13  11       20.27       -5.64     50.81 o 
  -4  13  11       73.38       11.00     57.91 o 
  -3  13  11       14.08        1.31     36.20 o 
  -2  13  11     7851.30     7685.54    275.85 o 
  -1  13  11       57.37      104.02     33.37 o 
   0  13  11    16462.08    16703.00    821.51 o 
   1  13  11       39.40       29.73     41.12 o 
   2  13  11    10795.60    10946.97    512.30 o 
   3  13  11       31.05      -28.33     39.49 o 
   4  13  11     2297.67     2290.59    121.83 o 
   5  13  11       51.73      128.66     81.79 o 
   6  13  11      923.15      594.22     93.84 o 
  -8  14  11      697.83      645.07     71.09 o 
  -7  14  11     2257.44     2002.40    183.84 o 
  -6  14  11     3940.60     4030.92    301.90 o 
  -5  14  11     6247.06     6436.16    599.51 o 
  -4  14  11     5950.06     5899.66    332.84 o 
  -3  14  11     4858.51     4617.24    274.33 o 
  -2  14  11     4358.49     4352.72    216.17 o 
  -1  14  11     3573.37     3487.57    187.82 o 
   0  14  11       21.13       22.53     41.37 o 
   1  14  11     1225.54     1114.37    113.53 o 
   2  14  11      990.77      851.06     81.72 o 
   3  14  11     4795.53     4412.14    287.65 o 
   4  14  11     4123.78     3438.50    296.64 o 
   5  14  11     5578.54     3890.70    489.43 o 
  -7  15  11     4491.55     3085.11    374.83 o 
  -6  15  11        6.78      -32.89     84.62 o 
  -5  15  11       87.33      113.47     67.57 o 
  -4  15  11       76.78       60.74     67.91 o 
  -3  15  11     2436.70     2112.27    179.42 o 
  -2  15  11       11.42        2.29     44.28 o 
  -1  15  11     7250.70     7179.23    330.93 o 
   0  15  11      521.40      371.05     57.17 o 
   1  15  11     9150.33     8659.34    590.13 o 
   2  15  11        4.97       34.80     57.53 o 
   3  15  11     3663.24     3304.44    398.78 o 
   4  15  11      219.08       59.54     55.86 o 
  -5  16  11     4930.00     4772.28    350.78 o 
  -4  16  11     3688.07     3248.36    239.34 o 
  -3  16  11     4751.86     4748.78    397.11 o 
  -2  16  11     2007.20     1956.35    150.32 o 
  -1  16  11      581.61      557.71     71.45 o 
   0  16  11       54.11      100.16     57.03 o 
   1  16  11      358.77      253.45     74.73 o 
   2  16  11      719.75      571.23     95.02 o 
   3  16  11     2967.75     2214.45    357.40 o 
  -3  17  11      417.87      308.06    133.73 o 
  -2  17  11     3761.16     3406.32    287.77 o 
  -1  17  11     1139.15     1085.24    121.76 o 
   0  17  11     6714.21     6218.54   1299.89 o 
   1  17  11     2206.68     1922.24    480.11 o 
 -12   0  12     8056.89     7012.47    728.28 o 
 -10   0  12     9904.50    10132.53   1311.57 o 
  -8   0  12     7280.53     7684.10    389.24 o 
  -6   0  12     1601.98     1591.68    236.94 o 
  -4   0  12    10044.85    11171.30    956.16 o 
  -2   0  12    28607.78    33475.20    799.68 o 
   0   0  12     7430.49     7334.94    295.77 o 
   2   0  12      141.59      816.22    103.36 o 
   4   0  12    16510.13    17624.24    544.58 o 
   6   0  12    22403.54    24090.61    963.79 o 
   8   0  12    10739.01    11736.95   1064.58 o 
 -12   1  12      402.55      266.64    105.28 o 
 -11   1  12      131.98      197.99     81.35 o 
 -10   1  12     2491.27     2544.09    115.82 o 
  -9   1  12     3464.47     3427.25    132.02 o 
  -8   1  12     8973.59     9357.72    284.60 o 
  -7   1  12     5773.83     6078.59    260.19 o 
  -6   1  12    18110.47    19342.54    671.45 o 
  -5   1  12     4089.44     4316.08    146.70 o 
  -4   1  12     9678.43    10034.06    459.22 o 
  -3   1  12     1892.95     1782.73     54.01 o 
  -2   1  12       46.68      265.19     27.79 o 
  -1   1  12     1683.96     1627.58     42.38 o 
   0   1  12     8820.52     9393.31    192.60 o 
   1   1  12     9564.61    10107.57    209.12 o 
   2   1  12    27664.70    29534.97    614.71 o 
   3   1  12     4520.60     4590.56    105.89 o 
   4   1  12    14588.92    14985.09    305.48 o 
   5   1  12      982.11      973.98     50.30 o 
   6   1  12      776.95      955.09     52.67 o 
   7   1  12        0.55       64.62     48.76 o 
   8   1  12     2062.50     2073.34    110.62 o 
   9   1  12     2750.92     2275.52    109.19 o 
 -12   2  12      707.09      721.70    156.29 o 
 -11   2  12    10375.27    10991.62    358.00 o 
 -10   2  12       28.06       92.30     53.72 o 
  -9   2  12    10327.45    11340.68    373.76 o 
  -8   2  12      272.76      347.49     52.23 o 
  -7   2  12      852.92      925.61     83.91 o 
  -6   2  12      148.62      140.98     35.91 o 
  -5   2  12     8204.75     9447.29    289.10 o 
  -4   2  12     1981.48     1929.84     76.25 o 
  -3   2  12    36470.76    40473.35    632.31 o 
  -2   2  12     8354.10     8403.80    143.51 o 
  -1   2  12    34818.27    37566.06    837.68 o 
   0   2  12     4876.52     4726.51    115.65 o 
   1   2  12     8267.64     8288.51    216.45 o 
   2   2  12     1461.18     1528.38     54.85 o 
   3   2  12      623.08      897.01     54.94 o 
   4   2  12      470.17      337.28     39.54 o 
   5   2  12    10354.75    11176.17    272.63 o 
   6   2  12      900.79      992.98     58.23 o 
   7   2  12    12063.76    13125.24    459.01 o 
   8   2  12      427.93      409.09     58.19 o 
   9   2  12     5491.42     5614.61    435.94 o 
 -12   3  12      413.06      229.68     79.53 o 
 -11   3  12      190.13      199.05     89.93 o 
 -10   3  12     1390.78     1329.49    110.52 o 
  -9   3  12     5647.09     5593.77    214.03 o 
  -8   3  12     4268.68     4815.49    337.66 o 
  -7   3  12    15138.65    17119.53    651.96 o 
  -6   3  12      350.22      626.05     48.45 o 
  -5   3  12    21178.25    22376.06    555.62 o 
  -4   3  12     2837.00     2788.74    154.93 o 
  -3   3  12     1102.83     1095.47     45.57 o 
  -2   3  12      591.98      594.29     39.34 o 
  -1   3  12     4631.48     5022.42    148.02 o 
   0   3  12     3174.01     3631.79    165.45 o 
   1   3  12    19379.67    20664.02    646.99 o 
   2   3  12     8110.46     8504.22    180.13 o 
   3   3  12    27468.99    29000.32    714.89 o 
   4   3  12     3600.79     3589.04    118.69 o 
   5   3  12     5789.59     5761.85    153.88 o 
   6   3  12     1119.40     1253.14     60.62 o 
   7   3  12        0.76       53.76     51.59 o 
   8   3  12      274.60      216.84     61.47 o 
   9   3  12     3582.65     3052.07    180.24 o 
 -12   4  12     3822.93     3324.08    407.29 o 
 -11   4  12     4242.64     3734.62    179.44 o 
 -10   4  12     4790.67     5091.29    316.42 o 
  -9   4  12     2571.09     2808.12    200.94 o 
  -8   4  12     2518.61     2627.02    148.39 o 
  -7   4  12     1099.68     1069.40     73.19 o 
  -6   4  12      733.29      734.72     40.33 o 
  -5   4  12     1046.48     1047.21     43.35 o 
  -4   4  12    12807.53    14441.36    458.51 o 
  -3   4  12     4457.52     4528.63    109.23 o 
  -2   4  12    26188.77    29763.48    730.23 o 
  -1   4  12     7969.90     7744.87    167.15 o 
   0   4  12     5730.46     5872.15    119.24 o 
   1   4  12      855.62      790.37     36.94 o 
   2   4  12      397.26      625.03     50.88 o 
   3   4  12     2205.87     2236.52     93.16 o 
   4   4  12     3757.23     4136.59    247.36 o 
   5   4  12     3973.92     3867.92    128.86 o 
   6   4  12     9479.23     9934.42    283.42 o 
   7   4  12     3726.59     3898.02    103.70 o 
   8   4  12     5321.27     5681.76    290.40 o 
   9   4  12     1880.08     1736.30    142.23 o 
 -11   5  12      370.35      246.76     70.53 o 
 -10   5  12      961.20     1101.28    129.10 o 
  -9   5  12        5.50       42.35     37.32 o 
  -8   5  12    15963.37    17598.33   1023.15 o 
  -7   5  12      473.93      543.74     49.57 o 
  -6   5  12    10620.75    11634.87    370.26 o 
  -5   5  12       15.66       -2.47     34.91 o 
  -4   5  12     5131.60     5928.71    226.24 o 
  -3   5  12      627.93      562.57     41.60 o 
  -2   5  12       11.72      114.48     33.20 o 
  -1   5  12        1.32      -40.47     40.47 o 
   0   5  12     7107.21     7305.40    211.83 o 
   1   5  12        0.04      151.25     47.45 o 
   2   5  12    26654.10    29050.42    706.47 o 
   3   5  12      580.96      525.16     37.00 o 
   4   5  12    14837.30    16001.09    236.56 o 
   5   5  12      222.34      267.18     52.81 o 
   6   5  12      561.98      673.55     53.50 o 
   7   5  12      305.21      291.62     59.21 o 
   8   5  12     3414.19     3033.36    210.60 o 
   9   5  12        0.00       38.48     78.88 o 
 -11   6  12     1250.97     1474.11    145.22 o 
 -10   6  12     3763.75     3477.31    286.72 o 
  -9   6  12     2960.09     3181.07    268.82 o 
  -8   6  12     2046.54     2075.25    172.04 o 
  -7   6  12       34.48       55.72     38.55 o 
  -6   6  12      521.06      495.77     32.84 o 
  -5   6  12      184.31      292.65     35.82 o 
  -4   6  12    14272.76    14876.32    506.10 o 
  -3   6  12     8040.56     9379.10    334.31 o 
  -2   6  12    21054.32    22671.06    473.23 o 
  -1   6  12     1163.97     1305.20     84.76 o 
   0   6  12     8126.33     8434.40    204.59 o 
   1   6  12     1421.01     1390.88     58.91 o 
   2   6  12       26.42       98.09     31.80 o 
   3   6  12       42.38      162.06     50.84 o 
   4   6  12     3538.82     3345.80    117.39 o 
   5   6  12     1822.70     1940.99     73.89 o 
   6   6  12     9193.12     9474.97    312.04 o 
   7   6  12     4114.98     4206.51    172.69 o 
   8   6  12     4678.39     4483.11    155.14 o 
 -11   7  12      757.73      711.79     98.77 o 
 -10   7  12      131.28       19.96     43.37 o 
  -9   7  12     7922.50     8092.91    578.89 o 
  -8   7  12     1386.66     1385.27    135.36 o 
  -7   7  12    17517.21    20330.63    804.92 o 
  -6   7  12     1307.07     1184.92     58.72 o 
  -5   7  12    11671.03    13156.94    467.96 o 
  -4   7  12      366.05      459.69     54.33 o 
  -3   7  12     1818.90     1851.59     72.26 o 
  -2   7  12     1752.74     1759.98    128.29 o 
  -1   7  12     3017.25     3017.04    125.45 o 
   0   7  12     1814.39     1605.92    113.70 o 
   1   7  12    21642.44    23794.16    575.32 o 
   2   7  12      295.32      410.71     59.62 o 
   3   7  12    16152.21    17701.04    385.99 o 
   4   7  12     4674.19     4793.00    105.24 o 
   5   7  12     3111.94     3380.81    122.04 o 
   6   7  12      468.36      512.38     52.58 o 
   7   7  12       22.13      128.87     53.13 o 
   8   7  12      152.66      133.95     72.21 o 
 -11   8  12     4742.75     3577.37    393.14 o 
 -10   8  12       22.74       10.37     53.27 o 
  -9   8  12     6460.58     6760.55    498.05 o 
  -8   8  12       46.30       10.07     45.57 o 
  -7   8  12      714.03      705.44     36.97 o 
  -6   8  12      944.10      879.97     60.54 o 
  -5   8  12     2963.24     3174.86    215.37 o 
  -4   8  12     1318.36     1382.71    156.22 o 
  -3   8  12    29065.66    30835.99    824.67 o 
  -2   8  12      732.74      904.21    104.99 o 
  -1   8  12    15635.76    16118.71    588.01 o 
   0   8  12      340.17      393.92     60.68 o 
   1   8  12     6918.10     6966.17    238.33 o 
   2   8  12     1720.74     1709.07     62.51 o 
   3   8  12     1631.67     1748.72     66.55 o 
   4   8  12       95.81      190.42     51.81 o 
   5   8  12    11057.90    12334.76    293.81 o 
   6   8  12      826.23      866.56     67.89 o 
   7   8  12    11456.41    12225.02    499.32 o 
   8   8  12      446.28      366.78     85.89 o 
 -10   9  12     1741.95     1611.50     99.49 o 
  -9   9  12     1051.95     1003.35    121.52 o 
  -8   9  12     6185.85     6587.52    380.08 o 
  -7   9  12     3726.70     3935.32    172.59 o 
  -6   9  12     7215.12     7635.87    470.11 o 
  -5   9  12     1590.42     1780.18    151.81 o 
  -4   9  12     7231.96     7815.24    744.36 o 
  -3   9  12      415.48      480.61     89.13 o 
  -2   9  12     2280.31     2141.89    126.57 o 
  -1   9  12      264.59      183.53     51.76 o 
   0   9  12     5126.15     5013.74    281.46 o 
   1   9  12     3865.64     3904.38     78.06 o 
   2   9  12    13991.95    15098.61    599.21 o 
   3   9  12     3097.02     3210.73    103.66 o 
   4   9  12     2364.22     2612.20    155.35 o 
   5   9  12     2257.02     2448.91     87.16 o 
   6   9  12      494.89      511.28     54.53 o 
   7   9  12       43.67       -6.51     64.74 o 
 -10  10  12     9208.96     8069.57    921.08 o 
  -9  10  12       47.47       57.60     49.50 o 
  -8  10  12     1701.83     1594.21    126.35 o 
  -7  10  12      190.93      135.13     36.69 o 
  -6  10  12     2077.43     2056.75    150.42 o 
  -5  10  12      612.49      550.24     96.91 o 
  -4  10  12     7176.46     7597.76    922.41 o 
  -3  10  12     3870.83     3723.99    150.59 o 
  -2  10  12     9215.83    10000.18    505.86 o 
  -1  10  12     4053.20     3616.97    182.18 o 
   0  10  12     5485.74     5915.00    262.58 o 
   1  10  12     1081.52     1009.98     49.93 o 
   2  10  12       32.75       87.25     37.04 o 
   3  10  12        0.58       24.90     48.65 o 
   4  10  12     4860.61     5225.91    131.18 o 
   5  10  12       97.47      193.63     51.34 o 
   6  10  12     9287.44     9648.67    223.89 o 
   7  10  12        7.49      153.54     75.00 o 
  -9  11  12     2119.39     1768.43    204.13 o 
  -8  11  12     6145.47     6461.29    619.07 o 
  -7  11  12     6260.59     6265.98    388.49 o 
  -6  11  12     8292.07     8574.75    644.91 o 
  -5  11  12     2789.69     2739.77    203.43 o 
  -4  11  12     9713.71    10239.71   2398.66 o 
  -3  11  12      343.08      319.00     78.27 o 
  -2  11  12       49.41       -4.90     70.15 o 
  -1  11  12     2761.20     2803.77    127.86 o 
   0  11  12     6117.65     6000.90    292.71 o 
   1  11  12     3805.01     4022.65    152.49 o 
   2  11  12    17612.63    20196.13    635.39 o 
   3  11  12     2769.74     2967.24    114.95 o 
   4  11  12     7397.47     8190.84    268.81 o 
   5  11  12      534.94      596.23     66.16 o 
   6  11  12     1242.33     1362.66     76.20 o 
  -9  12  12     3516.25     2536.45    364.50 o 
  -8  12  12        8.03       66.77     50.50 o 
  -7  12  12      202.84      187.83     37.01 o 
  -6  12  12      274.89      204.34     46.43 o 
  -5  12  12     5332.46     4979.48    455.65 o 
  -4  12  12     1257.25     1066.71     64.33 o 
  -3  12  12    21630.96    23642.87    815.37 o 
  -2  12  12     1345.84     1285.58     88.44 o 
  -1  12  12    17927.24    18954.86    567.69 o 
   0  12  12      733.34      735.98     52.38 o 
   1  12  12     7100.25     6955.57    287.57 o 
   2  12  12       62.62       79.16     33.66 o 
   3  12  12      338.30      286.64     53.03 o 
   4  12  12      364.58      256.26     49.56 o 
   5  12  12     3280.33     3084.79    246.78 o 
   6  12  12      989.06      803.91     89.90 o 
  -8  13  12     1808.30     1284.88    121.77 o 
  -7  13  12    10154.47     8475.34    928.09 o 
  -6  13  12      506.41      367.68     62.10 o 
  -5  13  12     5719.02     5708.68    484.15 o 
  -4  13  12       71.55       62.36     43.37 o 
  -3  13  12      550.00      527.93     42.04 o 
  -2  13  12        5.76       11.68     30.14 o 
  -1  13  12     3832.77     3395.78    231.83 o 
   0  13  12      463.35      405.50     37.63 o 
   1  13  12     7336.61     7266.90    348.74 o 
   2  13  12      917.72      957.61     55.49 o 
   3  13  12    10239.86    11019.91    366.66 o 
   4  13  12      413.12      563.88     71.35 o 
   5  13  12     2495.96     2314.27    154.98 o 
  -7  14  12      231.28      209.08     52.91 o 
  -6  14  12      779.18      632.11     95.87 o 
  -5  14  12     1345.54     1218.90    170.51 o 
  -4  14  12     5815.87     5359.72    321.59 o 
  -3  14  12     3079.62     3108.77    175.59 o 
  -2  14  12     8098.65     7754.11    463.17 o 
  -1  14  12     2046.91     2151.60    137.40 o 
   0  14  12     2597.54     2216.79    143.89 o 
   1  14  12      776.31      702.96     93.44 o 
   2  14  12       48.00       98.95     54.82 o 
   3  14  12      344.22      341.18     55.59 o 
   4  14  12     1469.37     1375.19    128.68 o 
  -6  15  12     8352.17     8259.47    389.78 o 
  -5  15  12       30.90       96.89     46.24 o 
  -4  15  12     2905.70     2678.88    161.38 o 
  -3  15  12        0.02      -39.20     39.20 o 
  -2  15  12       21.40       24.23     57.30 o 
  -1  15  12        1.12       19.63     49.21 o 
   0  15  12     5228.15     4552.16    347.98 o 
   1  15  12       16.68       96.46     52.21 o 
   2  15  12     7738.67     7553.04    558.35 o 
   3  15  12       91.67       51.78     50.95 o 
  -5  16  12     1528.49      978.13    313.51 o 
  -4  16  12     4187.89     3509.67    171.00 o 
  -3  16  12     3291.66     2672.00    271.43 o 
  -2  16  12     5273.09     4711.95    503.32 o 
  -1  16  12     2035.71     1694.92    181.33 o 
   0  16  12     4412.97     3973.63    384.52 o 
   1  16  12       68.18       59.81     93.87 o 
   2  16  12      104.45      120.98     68.31 o 
 -11   0  13    10418.35    10937.45    706.98 o 
  -9   0  13     9992.94    10947.71    803.48 o 
  -7   0  13     7919.86     8171.47    725.64 o 
  -5   0  13      277.22      288.45     79.96 o 
  -3   0  13     1818.11     2974.67    154.26 o 
  -1   0  13    31523.10    34516.14   1267.60 o 
   1   0  13    35913.75    39814.02   1725.30 o 
   3   0  13     5567.93     5622.11    177.47 o 
   5   0  13       24.16      193.84     58.63 o 
   7   0  13     6074.75     6075.39    320.88 o 
   9   0  13     5062.16     4429.19    849.41 o 
 -12   1  13     1836.45     1868.52    198.61 o 
 -11   1  13     2305.88     2129.39    158.43 o 
 -10   1  13      138.80      140.11     63.56 o 
  -9   1  13      374.10      365.79     62.50 o 
  -8   1  13      678.51      661.79     52.95 o 
  -7   1  13     7111.17     7529.72    314.19 o 
  -6   1  13    11348.28    11809.69    476.01 o 
  -5   1  13    11919.07    13727.20    614.61 o 
  -4   1  13    25295.80    28612.10    709.85 o 
  -3   1  13     8148.99     8105.50    187.66 o 
  -2   1  13    17262.68    17985.31    272.27 o 
  -1   1  13      145.47      130.89     20.50 o 
   0   1  13      309.62      373.00     35.85 o 
   1   1  13     4383.21     4674.78    192.71 o 
   2   1  13     1134.46     1363.27     51.05 o 
   3   1  13    14168.16    14274.86    365.35 o 
   4   1  13     8875.13     9084.28    229.50 o 
   5   1  13    10730.11    11298.12    276.67 o 
   6   1  13     4179.51     4137.58    132.87 o 
   7   1  13     2884.39     2876.34    125.55 o 
   8   1  13      197.69      187.68     59.66 o 
   9   1  13        8.38        9.31    107.56 o 
 -11   2  13      187.51      191.57     72.36 o 
 -10   2  13     9837.22    10046.61    520.44 o 
  -9   2  13     1674.63     1729.36    106.47 o 
  -8   2  13     8259.60     9254.05    577.65 o 
  -7   2  13     3680.41     3835.67    242.08 o 
  -6   2  13     2411.12     2681.75    125.37 o 
  -5   2  13     1077.79     1001.35     50.21 o 
  -4   2  13     3593.24     3988.96    130.79 o 
  -3   2  13      652.66      709.54     30.11 o 
  -2   2  13    10853.22    12176.11    214.21 o 
  -1   2  13       56.38       92.43     30.79 o 
   0   2  13    24608.54    26916.16    560.58 o 
   1   2  13     5153.98     5038.99    119.59 o 
   2   2  13     4862.72     4779.77    101.66 o 
   3   2  13      978.92      945.05     78.17 o 
   4   2  13      116.69      424.52     43.19 o 
   5   2  13       12.18       31.27     41.87 o 
   6   2  13     3452.93     3664.82    102.89 o 
   7   2  13     3344.78     3190.79    159.56 o 
   8   2  13     8634.95     8641.43    357.66 o 
 -11   3  13      411.09      414.81     95.57 o 
 -10   3  13      672.45      585.54     66.57 o 
  -9   3  13        6.61       55.30     58.11 o 
  -8   3  13     3213.09     3387.63    229.62 o 
  -7   3  13     2787.26     2983.37    125.58 o 
  -6   3  13     9234.14    10376.31    307.28 o 
  -5   3  13     1797.50     1792.13     67.51 o 
  -4   3  13    16959.35    19047.79    668.13 o 
  -3   3  13       34.93       67.91     29.13 o 
  -2   3  13     5231.20     5161.38    109.76 o 
  -1   3  13      194.53      189.33     24.61 o 
   0   3  13     1320.09     1197.20     59.28 o 
   1   3  13     2603.48     2485.03    146.01 o 
   2   3  13     9750.40    10506.98    327.85 o 
   3   3  13     1747.45     1918.16    192.16 o 
   4   3  13    19593.03    20996.22    436.69 o 
   5   3  13     3841.74     3673.82     92.01 o 
   6   3  13    11045.69    12036.59    408.11 o 
   7   3  13      145.83      211.17     59.19 o 
   8   3  13     1413.30     1270.87     85.81 o 
 -11   4  13     3757.56     3357.00    238.36 o 
 -10   4  13     3897.96     3754.42    290.09 o 
  -9   4  13    10762.12    10498.01    662.16 o 
  -8   4  13     3922.03     4135.66    248.97 o 
  -7   4  13     6163.31     6741.23    254.69 o 
  -6   4  13     4530.84     4498.83    158.60 o 
  -5   4  13      522.79      688.41     41.88 o 
  -4   4  13      425.30      446.05     31.58 o 
  -3   4  13     4273.43     4721.44    181.45 o 
  -2   4  13     8601.70     8692.10    166.86 o 
  -1   4  13    15450.04    16673.63    634.42 o 
   0   4  13     8349.35     8479.20    226.36 o 
   1   4  13     8663.62     9479.13    352.78 o 
   2   4  13     3812.23     3959.64    125.58 o 
   3   4  13     2335.88     2488.16     98.47 o 
   4   4  13       49.46       70.85     43.14 o 
   5   4  13      545.30      658.35     59.17 o 
   6   4  13     1805.32     1702.35     74.35 o 
   7   4  13     4571.90     4617.01    170.25 o 
   8   4  13     1624.83     1441.74    111.81 o 
 -11   5  13     1340.94     1254.05    123.59 o 
 -10   5  13      767.96      678.30    113.74 o 
  -9   5  13       87.02      109.25     40.08 o 
  -8   5  13       17.51        2.44     36.31 o 
  -7   5  13     6139.82     6507.48    276.98 o 
  -6   5  13      996.11     1172.93     44.11 o 
  -5   5  13    17790.00    19787.59    792.90 o 
  -4   5  13      599.59      761.38     82.88 o 
  -3   5  13    22242.64    24537.32    476.67 o 
  -2   5  13     1278.51     1203.68     56.50 o 
  -1   5  13    12882.24    13170.96    426.54 o 
   0   5  13     1422.10     1480.06     58.28 o 
   1   5  13     1925.25     2152.10    142.82 o 
   2   5  13      743.50      852.69     57.03 o 
   3   5  13    10070.53    10832.37    196.88 o 
   4   5  13       83.32      147.74     39.37 o 
   5   5  13    17873.24    18868.72    449.08 o 
   6   5  13      211.64      242.55     54.31 o 
   7   5  13     3867.41     4143.66    125.46 o 
   8   5  13       12.54       12.20     55.02 o 
 -11   6  13     1614.85     1269.66    167.21 o 
 -10   6  13     7044.71     7325.93    447.28 o 
  -9   6  13    10198.28    10705.33    636.06 o 
  -8   6  13     3828.29     4251.59    257.27 o 
  -7   6  13     9444.32     9959.49    385.10 o 
  -6   6  13     4094.80     4453.29    158.06 o 
  -5   6  13      825.79      793.49     47.09 o 
  -4   6  13       92.31      151.96     48.66 o 
  -3   6  13     3388.63     3593.07     99.91 o 
  -2   6  13     2197.14     2569.82     83.70 o 
  -1   6  13    19635.07    20318.91    784.20 o 
   0   6  13     6226.76     6935.74    285.17 o 
   1   6  13    11364.42    11555.40    241.48 o 
   2   6  13     2515.23     2698.07     76.43 o 
   3   6  13     5092.48     5154.77    120.38 o 
   4   6  13      429.20      489.47     49.91 o 
   5   6  13      561.45      559.04     55.74 o 
   6   6  13      546.95      588.95     57.93 o 
   7   6  13     4105.83     4119.67    172.29 o 
   8   6  13     1601.82     1354.65     94.37 o 
 -11   7  13       33.26       93.33    139.99 o 
 -10   7  13      416.47      481.61     60.40 o 
  -9   7  13       10.23       -8.13     46.65 o 
  -8   7  13      686.71      726.29     81.06 o 
  -7   7  13      545.27      495.45     32.52 o 
  -6   7  13    14161.34    16261.46    861.78 o 
  -5   7  13      184.48      265.69     56.79 o 
  -4   7  13     6255.80     7130.68    509.53 o 
  -3   7  13     1652.59     1693.88     68.17 o 
  -2   7  13     3228.44     3222.84    198.02 o 
  -1   7  13     4087.85     3933.01    147.84 o 
   0   7  13     2230.45     1940.84     83.15 o 
   1   7  13      848.84      859.14     52.80 o 
   2   7  13     4010.67     4371.90    187.68 o 
   3   7  13      833.86      821.25     46.66 o 
   4   7  13    16573.60    18305.65    281.05 o 
   5   7  13     2827.85     2892.67     87.09 o 
   6   7  13     5527.95     5879.64    190.86 o 
   7   7  13      294.39      286.77     64.33 o 
   8   7  13      643.12      684.82     99.37 o 
 -10   8  13     9027.63     8613.79    934.05 o 
  -9   8  13       30.91       92.28     53.19 o 
  -8   8  13     7946.11     8585.66    613.47 o 
  -7   8  13     2006.60     2041.46    109.68 o 
  -6   8  13      725.55      702.59     51.59 o 
  -5   8  13      167.56      194.28     60.67 o 
  -4   8  13     3333.95     3502.54    263.08 o 
  -3   8  13      194.34      154.61     59.37 o 
  -2   8  13     9607.97    10336.41    351.00 o 
  -1   8  13     2299.00     2369.15     97.76 o 
   0   8  13    17952.42    19496.94    575.50 o 
   1   8  13     1804.21     1947.67     82.89 o 
   2   8  13     7831.93     8481.41    221.57 o 
   3   8  13       24.01       27.58     36.36 o 
   4   8  13       99.53      190.30     50.46 o 
   5   8  13     1802.76     1707.97     72.17 o 
   6   8  13     2058.07     1973.21    120.37 o 
   7   8  13      531.09      431.74     74.09 o 
 -10   9  13       40.83      -46.52     67.14 o 
  -9   9  13       39.86        4.17     46.04 o 
  -8   9  13     1321.24     1329.24     85.97 o 
  -7   9  13     4355.14     4482.55    203.59 o 
  -6   9  13     3263.29     3418.22    195.13 o 
  -5   9  13    24739.31    29294.56   1761.33 o 
  -4   9  13     7472.22     7857.20    382.48 o 
  -3   9  13     9576.95     9982.99    426.71 o 
  -2   9  13     7603.72     7678.00    304.38 o 
  -1   9  13      710.98      735.84     60.20 o 
   0   9  13      632.15      682.30     56.76 o 
   1   9  13       64.38      147.21     41.48 o 
   2   9  13     2960.10     2916.21    102.67 o 
   3   9  13     4663.23     5044.39    222.10 o 
   4   9  13     5075.64     5183.12    176.76 o 
   5   9  13     5986.44     6785.13    187.74 o 
   6   9  13     4212.94     4241.59    136.04 o 
   7   9  13     2240.31     2154.86    196.41 o 
  -9  10  13     6982.81     5702.14    518.02 o 
  -8  10  13       12.34       -9.23     43.15 o 
  -7  10  13     7166.56     7890.63    349.17 o 
  -6  10  13        3.10       71.70     45.72 o 
  -5  10  13      948.05     1123.95    104.85 o 
  -4  10  13        3.10      -73.01     73.01 o 
  -3  10  13     2637.86     2586.65    204.81 o 
  -2  10  13      729.10      677.46     83.77 o 
  -1  10  13    26063.51    27608.22   1218.42 o 
   0  10  13      239.86      243.76     54.46 o 
   1  10  13    18764.58    20287.78    671.78 o 
   2  10  13       51.51       83.94     30.68 o 
   3  10  13     3645.48     3748.85    123.33 o 
   4  10  13       72.06      102.96     47.39 o 
   5  10  13      475.60      398.74     59.79 o 
   6  10  13       30.13       11.14     78.41 o 
  -9  11  13      108.37       38.99     56.04 o 
  -8  11  13     1149.19     1196.59     83.02 o 
  -7  11  13     4315.57     4201.81    148.69 o 
  -6  11  13     5412.10     5747.86    940.34 o 
  -5  11  13     8388.36     8952.29   1993.87 o 
  -4  11  13     7367.41     7224.66    470.85 o 
  -3  11  13     2324.11     2655.94    334.68 o 
  -2  11  13     2440.79     2716.07    174.73 o 
  -1  11  13      102.60       80.95     91.46 o 
   0  11  13      444.54      418.58     80.03 o 
   1  11  13     2660.36     2682.91    121.87 o 
   2  11  13     1921.13     1953.04     72.20 o 
   3  11  13     8744.60     9405.38    262.08 o 
   4  11  13     2088.27     1969.90    135.81 o 
   5  11  13     6667.97     6427.57    322.63 o 
   6  11  13     1030.68      926.03     93.03 o 
  -8  12  13     5381.53     3971.76    509.67 o 
  -7  12  13      421.81      349.65     36.22 o 
  -6  12  13      366.42      444.34    185.07 o 
  -5  12  13       56.86      223.60    103.18 o 
  -4  12  13     1416.80     1214.35    100.94 o 
  -3  12  13      126.92      226.53     68.05 o 
  -2  12  13     7223.09     6737.39    384.24 o 
  -1  12  13     2023.59     1756.79    175.90 o 
   0  12  13     9343.77     9461.35    326.70 o 
   1  12  13     1366.54     1417.94     82.51 o 
   2  12  13     3012.12     3402.76    166.93 o 
   3  12  13      837.38      928.29     81.33 o 
   4  12  13       37.96       -7.28     54.15 o 
   5  12  13      129.02      131.88     74.79 o 
  -7  13  13      362.93      244.03     49.19 o 
  -6  13  13    12735.03    12024.58   2469.79 o 
  -5  13  13     1135.71     1042.36    189.46 o 
  -4  13  13     9698.89     9567.11    756.17 o 
  -3  13  13      221.87      113.44     89.57 o 
  -2  13  13     5635.40     5521.79    311.92 o 
  -1  13  13        3.32       37.14     73.90 o 
   0  13  13      308.65      277.91     89.70 o 
   1  13  13     3010.36     2856.93    198.46 o 
   2  13  13     5385.49     5401.84    173.31 o 
   3  13  13     1584.90     1561.45    146.26 o 
   4  13  13     7457.19     6850.91    339.64 o 
  -6  14  13      457.37      357.28    202.51 o 
  -5  14  13        1.42       91.10     98.78 o 
  -4  14  13      196.13       62.91     85.50 o 
  -3  14  13     2214.45     1940.48    127.29 o 
  -2  14  13     3263.33     3070.60    233.69 o 
  -1  14  13     6547.45     5589.54    444.28 o 
   0  14  13     4018.12     4009.59    339.03 o 
   1  14  13     4241.32     4337.17    284.56 o 
   2  14  13     3553.01     3527.63    316.93 o 
   3  14  13     1975.97     1756.31    157.01 o 
  -5  15  13     9497.74     8150.45    298.01 o 
  -4  15  13       90.32       13.40     86.59 o 
  -3  15  13     6859.59     6097.93    524.47 o 
  -2  15  13      295.87      206.30     33.23 o 
  -1  15  13     1078.94     1012.50    133.08 o 
   0  15  13        0.71        9.04     27.97 o 
   1  15  13     3164.24     2670.56    222.34 o 
   2  15  13        4.29      146.68    120.72 o 
  -3  16  13     2871.35     2443.25    293.80 o 
  -2  16  13     2355.97     1525.10    194.42 o 
  -1  16  13     4419.86     4504.94    300.15 o 
   0  16  13     3392.76     3116.45    479.55 o 
 -10   0  14     3136.00     2750.24    257.10 o 
  -8   0  14    15987.55    18975.28   1162.52 o 
  -6   0  14     9854.89     9924.79    733.26 o 
  -4   0  14      474.25      408.23     53.85 o 
  -2   0  14     9398.99    10407.94    346.50 o 
   0   0  14    16921.06    19216.36    729.34 o 
   2   0  14    17753.32    19665.27    702.83 o 
   4   0  14     3509.85     3666.57    202.82 o 
   6   0  14      164.59      209.44     66.38 o 
   8   0  14     4905.52     4520.97    466.38 o 
 -11   1  14     2670.32     2595.89    208.08 o 
 -10   1  14     4445.62     4341.92    185.79 o 
  -9   1  14     1157.67     1143.26     97.65 o 
  -8   1  14      604.98      649.80     62.73 o 
  -7   1  14       81.03      146.77     42.66 o 
  -6   1  14     3762.46     3702.19    216.14 o 
  -5   1  14     1848.16     2249.14    112.97 o 
  -4   1  14    10668.86    12158.67    390.41 o 
  -3   1  14      463.18      590.71     27.65 o 
  -2   1  14    18918.15    20710.67    360.91 o 
  -1   1  14      972.08      930.18     36.03 o 
   0   1  14     5800.82     5848.25    153.98 o 
   1   1  14      214.79      268.97     40.01 o 
   2   1  14      564.25      549.10     35.48 o 
   3   1  14     2465.31     2392.83     66.90 o 
   4   1  14     2655.96     2638.03     81.54 o 
   5   1  14     6496.45     6455.29    244.53 o 
   6   1  14     7118.57     6797.42    220.60 o 
   7   1  14     4762.94     4298.47    206.19 o 
   8   1  14     4275.31     3605.22    280.29 o 
 -11   2  14     2054.95     1690.17    126.32 o 
 -10   2  14     1155.93     1116.72     85.75 o 
  -9   2  14     9116.00     9685.29    234.69 o 
  -8   2  14     1484.05     1485.86    128.17 o 
  -7   2  14    16261.05    17365.25    627.92 o 
  -6   2  14     1609.38     1534.67    121.76 o 
  -5   2  14    15847.89    17675.89    613.77 o 
  -4   2  14     3535.77     3359.58     80.19 o 
  -3   2  14     3972.03     3855.65     71.35 o 
  -2   2  14        3.33       77.92     15.63 o 
  -1   2  14     2836.67     3330.68    148.87 o 
   0   2  14      376.70      357.42     30.43 o 
   1   2  14    13661.57    14441.18    401.07 o 
   2   2  14     2702.78     2599.34     97.54 o 
   3   2  14    15142.00    15664.27    230.80 o 
   4   2  14       99.78      102.34     41.89 o 
   5   2  14     4459.08     4414.46    133.54 o 
   6   2  14      128.01      110.32     51.72 o 
   7   2  14      123.69      241.34     56.83 o 
   8   2  14        9.52       41.84     61.36 o 
 -11   3  14     8802.09     7564.51    489.06 o 
 -10   3  14     2202.18     1987.72    108.78 o 
  -9   3  14     2476.23     2369.34    159.85 o 
  -8   3  14      257.60      254.28     52.33 o 
  -7   3  14      750.68      782.52     53.90 o 
  -6   3  14      491.58      507.70     54.29 o 
  -5   3  14     7989.25     9380.34    426.35 o 
  -4   3  14     2986.33     3347.41     87.60 o 
  -3   3  14    28752.33    32521.18    790.03 o 
  -2   3  14     6923.64     7887.51    255.99 o 
  -1   3  14    15806.54    16499.00    420.64 o 
   0   3  14      944.33      909.59     50.77 o 
   1   3  14    11464.15    11683.22    392.49 o 
   2   3  14     1632.77     1753.56    108.80 o 
   3   3  14     1584.62     1661.31     66.01 o 
   4   3  14      118.13      188.78     42.31 o 
   5   3  14     7041.02     7078.92    143.09 o 
   6   3  14       87.29       67.44     47.48 o 
   7   3  14    10675.40    10982.58    399.95 o 
   8   3  14       19.56       -8.09     57.52 o 
 -11   4  14      149.18       32.29     56.27 o 
 -10   4  14     2225.73     1941.12    214.32 o 
  -9   4  14     1131.33      963.79     74.24 o 
  -8   4  14    12676.57    14270.64    668.12 o 
  -7   4  14     8146.46     8474.84    332.37 o 
  -6   4  14     6595.57     7444.98    391.29 o 
  -5   4  14     2251.76     2511.58    111.60 o 
  -4   4  14     3132.87     3252.05    132.77 o 
  -3   4  14      683.71      703.63     66.82 o 
  -2   4  14     2280.87     3056.59    173.19 o 
  -1   4  14     3708.76     3848.81    188.86 o 
   0   4  14     4225.59     4521.28    102.79 o 
   1   4  14     5462.51     5798.89    214.29 o 
   2   4  14    11804.29    12543.42    290.46 o 
   3   4  14     6980.70     7333.36    175.08 o 
   4   4  14     3789.87     3743.36    104.12 o 
   5   4  14      640.18      711.46     73.24 o 
   6   4  14       95.04      125.83     49.43 o 
   7   4  14        5.13       68.21     52.23 o 
   8   4  14     1931.95     1423.99     84.35 o 
 -11   5  14      224.91      264.11     66.58 o 
 -10   5  14     5250.89     4708.05    327.55 o 
  -9   5  14        6.89       70.96     42.63 o 
  -8   5  14      848.28      919.96     81.44 o 
  -7   5  14        9.43       -4.69     29.27 o 
  -6   5  14     2418.94     2473.99    104.62 o 
  -5   5  14      264.94      251.59     60.97 o 
  -4   5  14    12978.56    13747.97    431.56 o 
  -3   5  14      647.21      700.35     47.39 o 
  -2   5  14    22313.11    24736.48    576.32 o 
  -1   5  14      539.81      643.10     52.90 o 
   0   5  14     7283.03     7274.01    137.15 o 
   1   5  14     1375.45     1353.59     66.02 o 
   2   5  14       28.16      188.04     34.04 o 
   3   5  14       15.94       14.15     34.67 o 
   4   5  14     6223.97     6886.26    287.86 o 
   5   5  14       32.14       50.71     46.39 o 
   6   5  14    14942.66    15848.62    319.96 o 
   7   5  14        8.07        4.15     59.96 o 
 -10   6  14     4451.44     4221.50    415.85 o 
  -9   6  14     3850.74     3987.07    360.69 o 
  -8   6  14    11298.31    11820.57    891.74 o 
  -7   6  14     6354.15     6965.13    401.51 o 
  -6   6  14     9767.75    10434.61    468.68 o 
  -5   6  14     2338.40     2593.66    136.20 o 
  -4   6  14     2400.46     2320.64    100.47 o 
  -3   6  14      713.84      853.62     81.69 o 
  -2   6  14      266.93      253.91     52.35 o 
  -1   6  14       61.97      180.49     46.81 o 
   0   6  14     6660.17     6779.85    275.22 o 
   1   6  14     2831.46     3432.13    124.87 o 
   2   6  14     5856.81     6064.42    179.09 o 
   3   6  14     6054.55     6470.51    140.39 o 
   4   6  14     6758.39     7394.60    154.00 o 
   5   6  14     1102.02     1143.38     64.99 o 
   6   6  14      684.11      830.28     65.76 o 
   7   6  14      431.82      399.81     69.35 o 
 -10   7  14      350.36      426.10     86.87 o 
  -9   7  14     2812.97     2929.23    187.58 o 
  -8   7  14       64.75       46.28     38.66 o 
  -7   7  14        7.75       66.52     24.46 o 
  -6   7  14       77.69       46.02     32.05 o 
  -5   7  14    10068.58    10308.11    838.06 o 
  -4   7  14       76.55      222.52     51.83 o 
  -3   7  14    33088.01    36626.49   1034.89 o 
  -2   7  14     4077.05     4033.53    179.61 o 
  -1   7  14    33110.20    36554.72   1206.88 o 
   0   7  14     1451.46     1442.22     66.70 o 
   1   7  14     3566.74     3729.37    109.43 o 
   2   7  14      230.29      239.01     48.60 o 
   3   7  14      952.69     1114.27     74.37 o 
   4   7  14      543.68      480.24     50.16 o 
   5   7  14     7386.90     7534.19    177.80 o 
   6   7  14     1275.86     1096.58     73.44 o 
   7   7  14     6056.17     5338.96    176.57 o 
 -10   8  14      435.65      397.10     65.58 o 
  -9   8  14     8968.73     8871.79    729.94 o 
  -8   8  14      681.01      669.49     61.07 o 
  -7   8  14    11581.61    12756.27    563.35 o 
  -6   8  14     5026.85     5494.75    357.99 o 
  -5   8  14    10716.52    11235.97    571.94 o 
  -4   8  14     4929.59     4870.18    188.51 o 
  -3   8  14      209.21      238.11     61.63 o 
  -2   8  14      432.02      365.14     60.15 o 
  -1   8  14     5187.61     5104.24    196.66 o 
   0   8  14       33.73      148.44     48.32 o 
   1   8  14    13827.13    15065.06    386.72 o 
   2   8  14     3829.45     4138.92    143.26 o 
   3   8  14    11110.06    12265.10    225.55 o 
   4   8  14      435.29      518.06     59.10 o 
   5   8  14     3365.64     3599.64    171.31 o 
   6   8  14       13.19       91.22     61.44 o 
   7   8  14       87.25       47.56     90.99 o 
  -9   9  14      682.79      540.18     56.00 o 
  -8   9  14      789.69      818.42     73.78 o 
  -7   9  14      441.11      445.28     80.95 o 
  -6   9  14      658.86      683.48     70.56 o 
  -5   9  14     2202.30     2231.20    220.63 o 
  -4   9  14     8286.82     9028.03    350.75 o 
  -3   9  14      983.80      938.32     75.50 o 
  -2   9  14     4645.44     4830.69    264.98 o 
  -1   9  14      303.91      312.77     85.63 o 
   0   9  14     4012.04     4298.95    294.97 o 
   1   9  14       12.65       66.50     30.31 o 
   2   9  14      219.28      317.56     64.64 o 
   3   9  14     1213.04     1132.95     61.75 o 
   4   9  14     4281.93     4556.31    129.13 o 
   5   9  14     3051.92     2973.78    132.91 o 
   6   9  14     4638.41     4087.48    142.76 o 
  -9  10  14        5.75       30.61     84.58 o 
  -8  10  14     8860.66     8810.34   1491.16 o 
  -7  10  14       88.46       64.46     49.50 o 
  -6  10  14    10162.95    11250.72    885.36 o 
  -5  10  14        4.39       54.37     62.94 o 
  -4  10  14     2093.26     2162.71    145.05 o 
  -3  10  14       82.71      115.80     67.96 o 
  -2  10  14     3734.65     3361.31    219.79 o 
  -1  10  14      705.28      592.39     73.21 o 
   0  10  14    12690.76    13223.73    563.40 o 
   1  10  14      117.27      129.47     52.59 o 
   2  10  14    18784.59    20959.85    496.53 o 
   3  10  14        4.63       84.39     42.43 o 
   4  10  14     4839.41     5278.02    246.02 o 
   5  10  14       21.08      101.02     59.74 o 
   6  10  14       43.14       68.86     60.07 o 
  -8  11  14       14.97      -79.41    165.33 o 
  -7  11  14       82.83      115.21     94.82 o 
  -6  11  14     1694.14     1494.99    193.17 o 
  -5  11  14      989.65     1013.46    259.38 o 
  -4  11  14     9361.24     9407.74    693.35 o 
  -3  11  14     7106.00     7235.03    503.23 o 
  -2  11  14     7474.29     7531.84    651.70 o 
  -1  11  14      914.62      795.76     77.44 o 
   0  11  14     6093.38     6423.97    210.44 o 
   1  11  14      277.68      330.76     74.76 o 
   2  11  14      105.12      142.68     52.28 o 
   3  11  14     1751.35     1627.34     91.53 o 
   4  11  14      778.12      746.30     71.57 o 
   5  11  14     2090.74     1882.51    197.11 o 
  -8  12  14      281.10      497.86    145.20 o 
  -7  12  14    12044.90    10131.76   2095.16 o 
  -6  12  14     1701.47     1659.69    326.65 o 
  -5  12  14     6388.73     6201.06    708.35 o 
  -4  12  14       18.99       15.11     80.14 o 
  -3  12  14     1937.72     1700.17    118.06 o 
  -2  12  14      280.33      271.56     82.51 o 
  -1  12  14     1206.66     1026.06    175.51 o 
   0  12  14     3481.59     3125.27    209.06 o 
   1  12  14    12452.22    12780.98    586.45 o 
   2  12  14      588.44      519.79     63.51 o 
   3  12  14     7453.41     7850.67    477.99 o 
   4  12  14      441.56      296.80     66.49 o 
  -7  13  14      380.22      190.36    130.87 o 
  -6  13  14       98.06       39.81    152.22 o 
  -5  13  14     2860.36     2335.20    214.09 o 
  -4  13  14     1664.01     1413.15    131.41 o 
  -3  13  14    11738.22    11055.69    905.95 o 
  -2  13  14     6117.46     5623.78    348.18 o 
  -1  13  14     4285.45     4107.63    379.93 o 
   0  13  14      809.51      773.80    170.28 o 
   1  13  14      116.05      124.13     74.99 o 
   2  13  14       56.40       37.71     37.79 o 
   3  13  14     1356.47     1360.74    121.84 o 
  -6  14  14     4059.40     2769.48    357.46 o 
  -5  14  14      919.80      849.25    150.99 o 
  -4  14  14      799.59      753.45    127.11 o 
  -3  14  14       12.87       -2.74     94.84 o 
  -2  14  14      715.60      550.59    231.03 o 
  -1  14  14      453.97      523.72    148.77 o 
   0  14  14     4271.10     3592.79    334.54 o 
   1  14  14     3679.90     2932.92    254.60 o 
   2  14  14     5931.94     4920.34    344.77 o 
  -4  15  14    10680.48     9281.43    574.11 o 
  -3  15  14      246.88      437.77    190.43 o 
  -2  15  14     8526.77     7263.98    448.86 o 
  -1  15  14       87.91      131.41    124.70 o 
   0  15  14     2168.34     1903.22    233.04 o 
   1  15  14      458.66      603.46    239.66 o 
 -11   0  15      369.96      303.90    131.26 o 
  -9   0  15      824.21      782.17    102.23 o 
  -7   0  15    12757.01    14261.75    829.02 o 
  -5   0  15    31920.01    38550.62   1061.78 o 
  -3   0  15    23568.65    25234.05    510.51 o 
  -1   0  15     3477.49     3467.52    103.14 o 
   1   0  15     6220.78     7582.88    239.88 o 
   3   0  15     2450.09     2791.01    114.11 o 
   5   0  15     6085.48     5928.45    219.56 o 
   7   0  15      931.53      840.81    117.11 o 
 -11   1  15     5673.87     5370.27    439.76 o 
 -10   1  15     6897.88     7048.99    254.03 o 
  -9   1  15     9171.43     9625.98    442.98 o 
  -8   1  15     1997.86     2114.46     83.17 o 
  -7   1  15     3075.02     3419.53    139.04 o 
  -6   1  15      367.81      359.59     50.85 o 
  -5   1  15      224.73      279.06     28.25 o 
  -4   1  15      134.68      233.79     26.36 o 
  -3   1  15     7000.65     8187.71    173.93 o 
  -2   1  15     2835.90     3163.46     84.49 o 
  -1   1  15    11728.78    12217.65    207.23 o 
   0   1  15    12145.31    13257.80    235.66 o 
   1   1  15    11121.42    12228.49    249.65 o 
   2   1  15     2013.50     1849.73     67.75 o 
   3   1  15     3457.18     3515.74    101.03 o 
   4   1  15      237.48      318.88     44.44 o 
   5   1  15     1515.66     1424.89     91.73 o 
   6   1  15      342.95      214.32     51.21 o 
   7   1  15     4808.73     4052.62    160.27 o 
 -11   2  15       68.01       86.74     65.50 o 
 -10   2  15        5.73       51.90     63.95 o 
  -9   2  15        2.39        4.67     50.81 o 
  -8   2  15     5458.35     5566.42    289.28 o 
  -7   2  15     2270.81     2173.44    155.31 o 
  -6   2  15    19699.89    22645.38   1056.80 o 
  -5   2  15     1871.20     1933.35    100.76 o 
  -4   2  15     9618.76    10780.82    255.66 o 
  -3   2  15      725.25      827.17     52.60 o 
  -2   2  15     1447.00     1421.77     57.67 o 
  -1   2  15      971.43      991.16     40.71 o 
   0   2  15     2580.96     3136.26    143.58 o 
   1   2  15     2568.98     2542.58    115.52 o 
   2   2  15     4665.27     5300.53    175.24 o 
   3   2  15      961.66      974.30     49.27 o 
   4   2  15    11265.44    11503.16    237.69 o 
   5   2  15     2204.28     2230.90     95.06 o 
   6   2  15     3544.81     3438.90    133.10 o 
   7   2  15      688.42      596.59     64.30 o 
 -11   3  15      101.60      132.82     68.35 o 
 -10   3  15     9076.26     9041.99    456.53 o 
  -9   3  15     1575.42     1560.73    133.53 o 
  -8   3  15     6800.18     7273.68    350.76 o 
  -7   3  15      708.06      712.09     52.38 o 
  -6   3  15     1835.47     1706.84     67.36 o 
  -5   3  15      827.40      995.74     64.24 o 
  -4   3  15     5185.14     5724.29    122.45 o 
  -3   3  15     1510.03     1679.45     67.24 o 
  -2   3  15    10656.33    11066.76    195.63 o 
  -1   3  15     4436.65     4638.49    151.92 o 
   0   3  15    20052.58    21908.78    619.01 o 
   1   3  15      193.17      254.87     44.51 o 
   2   3  15     7590.04     8042.15    169.63 o 
   3   3  15       48.06       41.49     34.18 o 
   4   3  15        0.95      110.69     39.31 o 
   5   3  15      219.18      132.10     51.32 o 
   6   3  15     4255.14     4064.02    126.52 o 
   7   3  15     1482.21     1166.24     74.51 o 
 -10   4  15      171.87      228.55     56.80 o 
  -9   4  15      697.98      617.88     74.26 o 
  -8   4  15     3007.56     2963.06    244.41 o 
  -7   4  15     6715.86     7691.95    572.87 o 
  -6   4  15     9026.14     9110.91    423.30 o 
  -5   4  15    10067.21    11578.79    503.09 o 
  -4   4  15     8733.76     9028.97    374.00 o 
  -3   4  15     9909.41    10337.49    416.95 o 
  -2   4  15     2210.55     2253.78    133.03 o 
  -1   4  15      765.55      691.31     66.46 o 
   0   4  15      636.22      641.11     51.90 o 
   1   4  15      872.93     1118.47    136.19 o 
   2   4  15     5270.70     5289.40    174.01 o 
   3   4  15     7441.61     7991.72    191.34 o 
   4   4  15     4158.24     4305.23    127.04 o 
   5   4  15     8471.79     8864.62    262.42 o 
   6   4  15      735.71      722.47     67.70 o 
   7   4  15     2142.99     2177.35    157.11 o 
 -10   5  15      104.63       74.33     58.40 o 
  -9   5  15    14942.23    15747.62   1188.07 o 
  -8   5  15      115.20       96.44     41.67 o 
  -7   5  15     7653.09     8055.97    618.22 o 
  -6   5  15        0.22       11.96     32.87 o 
  -5   5  15       82.37       99.84     52.18 o 
  -4   5  15       50.27       19.26     39.08 o 
  -3   5  15     9645.50    10678.66    247.25 o 
  -2   5  15      106.77      214.93     65.56 o 
  -1   5  15    29444.75    31884.64   1321.05 o 
   0   5  15      162.45      130.79     51.44 o 
   1   5  15    11740.49    12537.19    237.08 o 
   2   5  15      658.26      683.48     61.56 o 
   3   5  15     3273.47     3100.81    127.86 o 
   4   5  15      196.14      178.34     45.09 o 
   5   5  15      829.50      800.52     62.70 o 
   6   5  15        0.06       53.92     56.32 o 
   7   5  15     3541.96     3165.89    124.67 o 
 -10   6  15      176.18      116.22     62.06 o 
  -9   6  15     1744.21     1588.15    132.04 o 
  -8   6  15     1448.95     1440.34     98.74 o 
  -7   6  15     6551.23     7296.11    298.48 o 
  -6   6  15     3574.72     3772.97    236.00 o 
  -5   6  15     9942.08    10517.58    516.73 o 
  -4   6  15     9569.23    10506.68    435.67 o 
  -3   6  15     2981.29     3016.05     89.88 o 
  -2   6  15     4694.99     4588.12    141.10 o 
  -1   6  15        6.20      125.03     74.66 o 
   0   6  15     2612.22     2628.55    161.32 o 
   1   6  15     1939.03     2106.08    148.48 o 
   2   6  15     5657.12     6189.23    209.73 o 
   3   6  15     6489.82     7045.01    172.27 o 
   4   6  15     3923.46     4056.42    108.43 o 
   5   6  15     9310.17     9613.31    215.61 o 
   6   6  15     1234.62     1274.45     84.99 o 
 -10   7  15     6833.82     5138.48    672.96 o 
  -9   7  15     1148.00     1076.97     63.20 o 
  -8   7  15     8425.64     8609.97    786.06 o 
  -7   7  15       34.11       47.53     39.12 o 
  -6   7  15     1104.04     1261.04     77.04 o 
  -5   7  15     1001.25      864.78     79.78 o 
  -4   7  15     5195.90     5262.87    262.93 o 
  -3   7  15      671.77      615.02     51.11 o 
  -2   7  15    12684.42    13743.43    518.14 o 
  -1   7  15     2785.33     2706.39    118.81 o 
   0   7  15    16687.40    17448.38    610.93 o 
   1   7  15       64.34      101.43     38.48 o 
   2   7  15     8360.65     9019.96    203.41 o 
   3   7  15      399.30      368.43     53.26 o 
   4   7  15       50.64      121.35     45.34 o 
   5   7  15      142.94        5.90     53.66 o 
   6   7  15     6780.99     6056.87    226.41 o 
  -9   8  15        3.14       -6.69     42.10 o 
  -8   8  15     3278.08     2981.45    495.07 o 
  -7   8  15      407.34      478.43     71.05 o 
  -6   8  15    15376.13    16968.47   1117.68 o 
  -5   8  15     1322.52     1319.67    140.72 o 
  -4   8  15    14576.56    15683.56    641.07 o 
  -3   8  15      179.50      193.74     52.02 o 
  -2   8  15     2154.33     2186.69    100.06 o 
  -1   8  15        3.33        2.81     61.12 o 
   0   8  15      886.89      620.18     83.87 o 
   1   8  15      479.17      490.67     59.40 o 
   2   8  15     6524.63     6956.23    171.71 o 
   3   8  15     2027.55     2122.71    112.70 o 
   4   8  15     9768.92    10682.37    494.68 o 
   5   8  15     1892.64     1675.26     90.30 o 
   6   8  15     3196.92     2890.90    210.85 o 
  -9   9  15     7476.18     5640.84    525.44 o 
  -8   9  15     2409.91     1922.44    235.32 o 
  -7   9  15     3721.16     3744.49    516.61 o 
  -6   9  15      391.57      449.35     74.13 o 
  -5   9  15      299.44      238.40     59.09 o 
  -4   9  15       37.08      -53.31     53.31 o 
  -3   9  15     5259.46     5193.22    237.98 o 
  -2   9  15     3183.34     3104.72    153.95 o 
  -1   9  15     9003.42     9063.18    493.01 o 
   0   9  15     5016.83     5072.14    188.63 o 
   1   9  15    10416.88    11094.46    535.40 o 
   2   9  15     1416.95     1488.63     82.89 o 
   3   9  15      847.74      964.38     96.15 o 
   4   9  15       20.16      147.86    201.55 o 
   5   9  15      611.37      532.40     67.30 o 
  -8  10  15       85.85      126.95     86.50 o 
  -7  10  15     7727.15     6716.89   1102.44 o 
  -6  10  15      527.14      507.83     76.44 o 
  -5  10  15    16820.02    17943.84   1035.58 o 
  -4  10  15      842.44      797.86     82.94 o 
  -3  10  15    14509.22    15135.17    576.53 o 
  -2  10  15     1820.38     1639.78     96.18 o 
  -1  10  15     1888.32     1794.86     90.18 o 
   0  10  15      210.76      232.65     59.61 o 
   1  10  15     2378.67     2175.20    206.44 o 
   2  10  15      270.25      317.42     55.12 o 
   3  10  15     7342.42     7804.77    450.03 o 
   4  10  15      109.01       36.91     89.79 o 
   5  10  15     4925.53     4747.51    362.71 o 
  -8  11  15     2119.42     1421.54    384.45 o 
  -7  11  15      536.71      489.96    116.74 o 
  -6  11  15      396.26      341.60     62.87 o 
  -5  11  15      468.69      451.93     85.74 o 
  -4  11  15      195.73       79.03     73.52 o 
  -3  11  15     4576.53     3968.70    262.99 o 
  -2  11  15     5407.46     4851.05    265.41 o 
  -1  11  15     5217.47     5137.07    267.39 o 
   0  11  15     7065.85     6968.13    386.58 o 
   1  11  15     5084.44     5134.60    228.85 o 
   2  11  15     1297.21     1211.90    153.21 o 
   3  11  15      299.43      397.32     54.14 o 
   4  11  15       13.66       61.64     79.96 o 
  -7  12  15      878.83      627.87    231.73 o 
  -6  12  15     5916.58     4805.66    878.37 o 
  -5  12  15     1561.07     1760.79    113.49 o 
  -4  12  15     7176.43     6846.35    476.53 o 
  -3  12  15      555.10      613.07     78.48 o 
  -2  12  15     2593.22     2321.34    132.51 o 
  -1  12  15       93.02       26.72     74.93 o 
   0  12  15      957.07      626.01     91.53 o 
   1  12  15      524.77      494.58     77.09 o 
   2  12  15     7302.00     6469.67    631.43 o 
   3  12  15      797.29      700.80    111.46 o 
  -6  13  15      471.95      252.75    179.39 o 
  -5  13  15      143.00       81.97     64.93 o 
  -4  13  15      729.39      658.74     96.32 o 
  -3  13  15      457.37      401.49    107.72 o 
  -2  13  15     4836.65     4004.71    462.85 o 
  -1  13  15     1374.25     1186.62    193.96 o 
   0  13  15     4299.60     3845.80    260.95 o 
   1  13  15       38.41      137.40     85.08 o 
   2  13  15     4572.70     4007.97    290.04 o 
  -4  14  15     3527.65     2718.13    269.59 o 
  -3  14  15     4506.70     3678.98    427.86 o 
  -2  14  15      462.69      441.87    168.45 o 
  -1  14  15     1473.74      949.85    138.02 o 
   0  14  15      219.98      -50.63    137.41 o 
   1  14  15     1711.79     1405.92    296.29 o 
 -10   0  16     3027.27     3046.84    489.29 o 
  -8   0  16       34.60       57.93     59.58 o 
  -6   0  16    16349.96    19992.25    486.69 o 
  -4   0  16    25717.98    27782.02    761.88 o 
  -2   0  16    11808.48    12598.62    354.03 o 
   0   0  16     3404.91     3275.10    152.03 o 
   2   0  16     1725.98     2530.49    160.66 o 
   4   0  16     3173.95     3446.80    206.54 o 
   6   0  16    13928.64    14131.24    934.84 o 
 -10   1  16     3284.37     3297.37    199.18 o 
  -9   1  16     2417.00     2695.33    188.94 o 
  -8   1  16    11441.69    12018.82    721.47 o 
  -7   1  16     5196.79     5169.61    777.20 o 
  -6   1  16     7147.15     8119.02    372.46 o 
  -5   1  16     1314.79     1185.87     69.79 o 
  -4   1  16     6048.34     5777.23    178.69 o 
  -3   1  16     2149.60     2178.87     94.59 o 
  -2   1  16      260.03      429.98     45.49 o 
  -1   1  16     9609.73    10316.00    290.71 o 
   0   1  16     6674.73     7125.25    289.06 o 
   1   1  16     7699.75     7848.92    350.47 o 
   2   1  16    20230.65    22203.97    562.65 o 
   3   1  16     6549.59     6565.12    166.48 o 
   4   1  16     3346.19     3441.11    104.22 o 
   5   1  16     2271.02     2206.98    100.87 o 
   6   1  16       16.65       41.90     51.51 o 
   7   1  16      136.79       76.47     77.19 o 
 -10   2  16      195.72       59.75     55.31 o 
  -9   2  16     1744.77     1762.11    128.37 o 
  -8   2  16      103.97       78.56     48.09 o 
  -7   2  16     1343.87     1182.13    218.72 o 
  -6   2  16      333.69      278.06     38.05 o 
  -5   2  16    11132.65    12564.33    439.49 o 
  -4   2  16     5293.30     5219.64    128.43 o 
  -3   2  16    18694.95    20148.74    527.21 o 
  -2   2  16     1509.97     1502.02     81.18 o 
  -1   2  16     9059.53     9186.35    191.28 o 
   0   2  16      145.41       90.78     30.77 o 
   1   2  16      273.84      354.68     44.44 o 
   2   2  16     1164.64     1129.70     64.56 o 
   3   2  16     3612.30     3840.95    170.84 o 
   4   2  16      219.69      148.46     50.03 o 
   5   2  16     2215.59     2184.81     96.26 o 
   6   2  16      155.58      135.88     53.25 o 
 -10   3  16      184.74      348.12     63.18 o 
  -9   3  16    12430.89    12434.92   1391.49 o 
  -8   3  16     1115.11      982.59     76.64 o 
  -7   3  16    16885.22    19484.38   1149.95 o 
  -6   3  16     3703.55     3953.59    207.09 o 
  -5   3  16    10938.42    11579.45    224.02 o 
  -4   3  16     6357.34     6662.53    223.19 o 
  -3   3  16      197.46      348.45     45.43 o 
  -2   3  16      266.69      301.57     48.34 o 
  -1   3  16     8252.39     9192.46    378.69 o 
   0   3  16     1671.14     1901.98    113.27 o 
   1   3  16    23523.06    24987.23    692.55 o 
   2   3  16     1226.95     1136.45     75.20 o 
   3   3  16     8340.03     7999.05    183.70 o 
   4   3  16     1745.56     1788.20     91.96 o 
   5   3  16      529.14      481.88     60.58 o 
   6   3  16      977.70     1007.88    103.48 o 
 -10   4  16     3007.70     2419.45    272.82 o 
  -9   4  16      549.46      446.43     62.14 o 
  -8   4  16      311.92      282.01     69.79 o 
  -7   4  16      126.73      201.49     58.87 o 
  -6   4  16     2750.43     2993.60    200.87 o 
  -5   4  16     5726.30     6151.97    350.81 o 
  -4   4  16     9282.06    10449.33    481.38 o 
  -3   4  16     8715.31     9114.75    309.60 o 
  -2   4  16    14465.54    15215.50    578.50 o 
  -1   4  16     1253.07     1179.54     72.64 o 
   0   4  16     4321.06     4322.06     96.53 o 
   1   4  16      773.47      838.91     94.84 o 
   2   4  16       91.79      356.64     53.55 o 
   3   4  16     1218.81     1101.31     57.69 o 
   4   4  16     4604.21     4710.22    154.98 o 
   5   4  16     4169.84     4247.89    129.41 o 
   6   4  16     5730.72     4893.03    251.38 o 
 -10   5  16     4297.08     3226.45    368.02 o 
  -9   5  16        0.29       38.00     33.30 o 
  -8   5  16    13786.96    14500.58   1083.97 o 
  -7   5  16       58.97       27.54     23.77 o 
  -6   5  16     8433.69     9165.72    449.69 o 
  -5   5  16      381.03      413.05     88.24 o 
  -4   5  16       50.64       66.80     38.81 o 
  -3   5  16        0.41      -35.43     43.15 o 
  -2   5  16     9832.53    10135.64    372.94 o 
  -1   5  16        0.03       90.92     52.90 o 
   0   5  16    11246.24    12112.32    552.04 o 
   1   5  16      225.56      290.81     60.34 o 
   2   5  16    13038.91    14322.30    284.17 o 
   3   5  16        9.18      -45.35     45.35 o 
   4   5  16     4597.75     4632.51    126.93 o 
   5   5  16       29.35       20.33     53.36 o 
   6   5  16       18.95       73.66     63.14 o 
  -9   6  16      408.14      415.47     76.11 o 
  -8   6  16      221.76      364.56    110.27 o 
  -7   6  16      241.71      304.61     38.67 o 
  -6   6  16     4025.45     3860.25    232.06 o 
  -5   6  16     6023.83     6281.52    329.59 o 
  -4   6  16    10469.69    11284.76    312.25 o 
  -3   6  16     8620.26     8982.54    271.22 o 
  -2   6  16    11506.00    12416.77    400.28 o 
  -1   6  16     4462.71     4563.81    240.63 o 
   0   6  16      341.88      449.17     62.48 o 
   1   6  16      991.79      932.14     93.64 o 
   2   6  16      611.14      639.37     65.09 o 
   3   6  16     1486.10     1606.41     64.92 o 
   4   6  16     5117.28     4713.54    132.63 o 
   5   6  16     5346.73     5074.59    191.10 o 
   6   6  16     2778.60     2184.52    122.44 o 
  -9   7  16     7805.74     6777.43    732.00 o 
  -8   7  16     1365.84     1348.54    119.54 o 
  -7   7  16    14520.45    15325.06   1943.10 o 
  -6   7  16      192.31      170.29     52.43 o 
  -5   7  16     7571.31     7741.41    429.13 o 
  -4   7  16       15.71        3.66     45.85 o 
  -3   7  16      553.71      591.28     60.16 o 
  -2   7  16        7.12      -44.07     56.00 o 
  -1   7  16     6622.23     6627.56    389.69 o 
   0   7  16     1210.65     1180.04     80.29 o 
   1   7  16    10465.93    10790.74    344.34 o 
   2   7  16      314.84      374.16     60.66 o 
   3   7  16     7929.53     8448.13    277.29 o 
   4   7  16      301.34      236.09     54.31 o 
   5   7  16      554.59      544.07     66.14 o 
  -9   8  16     2036.19     1480.31    140.27 o 
  -8   8  16       58.16       84.18     87.98 o 
  -7   8  16      300.54      338.96     86.72 o 
  -6   8  16      180.94      129.59     57.09 o 
  -5   8  16     7190.91     7289.23    379.05 o 
  -4   8  16      277.38      286.97     61.59 o 
  -3   8  16    16466.64    17367.99    457.16 o 
  -2   8  16      249.47      313.98     79.69 o 
  -1   8  16    11022.48    11602.65    501.22 o 
   0   8  16     2578.29     2401.53    156.76 o 
   1   8  16      885.64     1038.62     79.00 o 
   2   8  16      152.56      232.55     54.23 o 
   3   8  16     4244.90     4434.21    309.55 o 
   4   8  16      197.40      236.60     51.88 o 
   5   8  16     6108.11     4765.21    380.66 o 
  -8   9  16     3644.11     2893.53    491.34 o 
  -7   9  16     3909.82     3610.45    630.43 o 
  -6   9  16     4732.92     4723.64    501.10 o 
  -5   9  16      441.35      515.79     81.18 o 
  -4   9  16      357.41      313.95     69.15 o 
  -3   9  16      513.97      514.29     71.15 o 
  -2   9  16     4949.52     4331.80    210.21 o 
  -1   9  16     3517.21     3534.83    206.39 o 
   0   9  16     9113.11     9281.41    481.60 o 
   1   9  16     4958.81     4976.10    195.42 o 
   2   9  16     7570.84     7952.06    254.58 o 
   3   9  16     3411.87     3264.43    174.81 o 
   4   9  16     1754.11     1818.46    132.65 o 
  -7  10  16        2.12       48.94     73.43 o 
  -6  10  16     5993.48     5537.21    466.43 o 
  -5  10  16       96.85      105.85     71.18 o 
  -4  10  16    12408.15    12322.75    962.16 o 
  -3  10  16       63.87       30.53     76.18 o 
  -2  10  16     7697.27     7390.85    349.23 o 
  -1  10  16      386.83      437.09     67.12 o 
   0  10  16     2535.64     2709.52    191.00 o 
   1  10  16       16.31      -44.14     66.14 o 
   2  10  16      503.83      549.43     91.13 o 
   3  10  16      288.77      216.85     89.75 o 
   4  10  16     6267.37     5859.45    645.81 o 
  -7  11  16     2273.95     1866.65    426.30 o 
  -6  11  16     7037.39     5048.97    905.27 o 
  -5  11  16     1764.69     1671.42    171.08 o 
  -4  11  16     3112.15     2605.41    188.76 o 
  -3  11  16      231.45      163.19     72.58 o 
  -2  11  16      132.95       41.25     67.70 o 
  -1  11  16     1003.76     1069.40     92.17 o 
   0  11  16     4568.10     4272.08    180.18 o 
   1  11  16     3699.60     3388.38    271.36 o 
   2  11  16     5457.91     5192.42    310.15 o 
   3  11  16     4134.33     3819.29    212.64 o 
  -6  12  16      274.45       46.50    133.90 o 
  -5  12  16     4039.28     3261.27    254.64 o 
  -4  12  16      691.44      552.06    100.28 o 
  -3  12  16    12042.88    10736.49    566.63 o 
  -2  12  16     1002.78     1048.82     99.85 o 
  -1  12  16     8976.41     7639.89    658.22 o 
   0  12  16        9.87      185.88     78.80 o 
   1  12  16      658.11      555.87    112.41 o 
   2  12  16       41.45        2.33     70.87 o 
  -4  13  16     1155.83      858.51     98.27 o 
  -3  13  16        3.02     -101.01    101.01 o 
  -2  13  16        9.38       30.22     78.36 o 
  -1  13  16     3662.68     2703.89    261.02 o 
   0  13  16       30.91       -1.64     88.22 o 
   1  13  16     9926.60     8317.63   1670.94 o 
  -9   0  17    12998.42    13654.75   1472.63 o 
  -7   0  17     4144.13     3840.42    379.96 o 
  -5   0  17       63.19      257.78     49.11 o 
  -3   0  17     2876.57     3019.55    162.24 o 
  -1   0  17    23234.20    24715.04    589.31 o 
   1   0  17     8572.37     8959.91    340.02 o 
   3   0  17     3121.29     2837.79    142.42 o 
   5   0  17      685.89      435.29     87.39 o 
 -10   1  17       35.94       52.65     64.64 o 
  -9   1  17     1378.98     1359.60     88.75 o 
  -8   1  17     2608.20     2462.55    140.14 o 
  -7   1  17     8160.44     9244.27    293.04 o 
  -6   1  17    10515.78    12033.90    398.16 o 
  -5   1  17    13816.85    15070.06    358.44 o 
  -4   1  17     7333.41     7875.95    187.84 o 
  -3   1  17     6829.91     6574.30    161.53 o 
  -2   1  17     4940.46     4868.02    118.01 o 
  -1   1  17      210.29      304.21     29.20 o 
   0   1  17      971.90     1210.55     74.57 o 
   1   1  17    12202.43    13206.83    451.08 o 
   2   1  17     3165.89     3206.87    111.80 o 
   3   1  17    14146.81    14439.05    450.58 o 
   4   1  17     3260.18     3162.02    132.97 o 
   5   1  17     5846.60     5258.31    226.41 o 
   6   1  17       47.52      106.35     52.43 o 
 -10   2  17     5361.42     4618.65    364.71 o 
  -9   2  17     1322.55     1075.07     78.47 o 
  -8   2  17     4221.12     4022.51    558.16 o 
  -7   2  17      306.34      315.29     71.28 o 
  -6   2  17       24.57      157.48     55.66 o 
  -5   2  17     1325.95     1331.18     55.88 o 
  -4   2  17    10916.08    12835.43    287.05 o 
  -3   2  17     2351.48     2333.89     98.28 o 
  -2   2  17    21733.75    24483.04    680.97 o 
  -1   2  17     1265.80     1209.36     80.46 o 
   0   2  17    15085.08    15628.74    499.52 o 
   1   2  17     1159.86      985.29     76.45 o 
   2   2  17     3152.81     3307.51    192.88 o 
   3   2  17      321.55      332.23     56.94 o 
   4   2  17      474.54      548.88     59.83 o 
   5   2  17      562.71      409.93     55.91 o 
   6   2  17     4103.80     3297.70    145.30 o 
  -9   3  17      196.61      128.04     50.54 o 
  -8   3  17     4025.76     3780.55    533.64 o 
  -7   3  17     1923.51     1776.05    132.65 o 
  -6   3  17    13126.35    14611.47    665.20 o 
  -5   3  17      512.98      587.98     30.43 o 
  -4   3  17    12176.80    13720.20    459.09 o 
  -3   3  17      220.38      249.49     47.72 o 
  -2   3  17      970.81      916.52     56.01 o 
  -1   3  17       12.18       65.66     44.47 o 
   0   3  17     2914.60     2838.31    112.42 o 
   1   3  17      650.50      745.17    123.28 o 
   2   3  17    10759.42    11476.86    438.75 o 
   3   3  17     2565.93     2470.99    104.20 o 
   4   3  17    13723.52    14682.86    369.10 o 
   5   3  17     5131.48     4519.90    194.63 o 
   6   3  17     3199.74     2503.86    195.84 o 
  -9   4  17     5594.53     4654.18    532.53 o 
  -8   4  17     3614.54     3369.86    578.54 o 
  -7   4  17     1268.22     1382.70    165.70 o 
  -6   4  17      550.00      586.86     43.86 o 
  -5   4  17      415.99      386.79     60.71 o 
  -4   4  17     1803.64     1968.06    106.01 o 
  -3   4  17    11684.76    13185.50    531.80 o 
  -2   4  17     3325.10     3311.32    114.12 o 
  -1   4  17     9165.36     9310.03    355.22 o 
   0   4  17     3717.43     3622.02     97.42 o 
   1   4  17     5885.06     5794.50    154.68 o 
   2   4  17      618.29      540.93     68.17 o 
   3   4  17      996.14     1045.33     87.18 o 
   4   4  17      789.50      622.07     58.34 o 
   5   4  17      915.68      701.89     73.78 o 
  -9   5  17     1254.54      747.21    277.95 o 
  -8   5  17       24.76      -74.24     74.24 o 
  -7   5  17    10635.08    10543.16   1166.13 o 
  -6   5  17       23.96      183.98     72.49 o 
  -5   5  17    15608.84    16951.30    686.94 o 
  -4   5  17        6.26       16.96     49.16 o 
  -3   5  17    16047.57    18096.47    448.22 o 
  -2   5  17       72.94       42.30     49.24 o 
  -1   5  17      543.68      698.28     69.83 o 
   0   5  17      271.45      397.55     64.02 o 
   1   5  17     6966.40     7553.84    373.84 o 
   2   5  17       19.28      100.67     51.60 o 
   3   5  17    12127.66    12743.83    322.45 o 
   4   5  17      176.97      142.43     63.28 o 
   5   5  17     7367.67     6209.98    292.36 o 
  -9   6  17     4750.33     3118.36    924.90 o 
  -8   6  17     2175.72     2506.37    569.56 o 
  -7   6  17     1758.80     1734.95    233.70 o 
  -6   6  17      455.92      436.63     57.74 o 
  -5   6  17      775.65      836.91     68.28 o 
  -4   6  17      938.52     1050.68     99.37 o 
  -3   6  17    10053.84    10639.42    291.96 o 
  -2   6  17     3937.15     4151.23    328.87 o 
  -1   6  17    17740.50    18605.62    807.53 o 
   0   6  17     4509.18     4426.42    283.99 o 
   1   6  17     3378.70     3348.51    116.26 o 
   2   6  17     1259.31     1245.22     79.11 o 
   3   6  17       74.13      110.41     59.11 o 
   4   6  17       48.34       36.25     55.87 o 
   5   6  17     3165.76     2407.51    127.87 o 
  -8   7  17     3513.49     2936.45    605.10 o 
  -7   7  17     1842.47     1844.05    229.94 o 
  -6   7  17     9490.17     9827.21    711.68 o 
  -5   7  17     1708.15     1727.79    115.96 o 
  -4   7  17     2721.19     2859.10    177.97 o 
  -3   7  17      591.77      448.20     68.10 o 
  -2   7  17      544.43      514.41     60.45 o 
  -1   7  17      808.36      700.24     74.85 o 
   0   7  17     1868.82     1797.55    118.05 o 
   1   7  17      417.19      440.03     73.38 o 
   2   7  17     6111.95     6306.98    230.74 o 
   3   7  17     1208.91     1185.82    140.96 o 
   4   7  17    11572.50    11096.45    558.96 o 
  -8   8  17     5296.38     4077.05    598.08 o 
  -7   8  17       49.06       56.40    105.26 o 
  -6   8  17      280.76      317.14     63.03 o 
  -5   8  17     2080.06     1817.60    115.15 o 
  -4   8  17     4425.39     4242.47    358.03 o 
  -3   8  17     3055.07     2948.21    157.06 o 
  -2   8  17    12918.49    13140.05    515.19 o 
  -1   8  17      889.37     1022.44    133.47 o 
   0   8  17     8988.06     9079.38    505.67 o 
   1   8  17      596.98      523.86     73.47 o 
   2   8  17     2028.24     1903.30    113.68 o 
   3   8  17      170.04      184.42     92.04 o 
   4   8  17       24.81      -27.08    114.58 o 
  -7   9  17     5237.05     3985.91    762.23 o 
  -6   9  17     3542.74     3214.39    304.08 o 
  -5   9  17    11143.60    10957.10    657.01 o 
  -4   9  17     4746.96     4379.14    176.26 o 
  -3   9  17     3299.24     3279.54    158.92 o 
  -2   9  17     1256.81     1245.85     87.39 o 
  -1   9  17      809.70     1055.15    117.89 o 
   0   9  17      110.57       48.13     63.89 o 
   1   9  17     2372.57     2293.98    138.28 o 
   2   9  17     3758.18     3822.82    176.28 o 
   3   9  17     5979.49     5770.32    332.26 o 
  -7  10  17     3344.66     1997.63    228.16 o 
  -6  10  17        1.73       84.08     97.95 o 
  -5  10  17       15.20       16.80     75.32 o 
  -4  10  17      166.60      215.07     77.08 o 
  -3  10  17     4806.75     4294.92    361.76 o 
  -2  10  17      541.46      536.84     76.37 o 
  -1  10  17    12501.20    11927.10    648.40 o 
   0  10  17       71.11      176.45     70.47 o 
   1  10  17     7920.80     7508.96    463.45 o 
   2  10  17        3.07       69.74     71.85 o 
   3  10  17      505.48      818.55    146.74 o 
  -6  11  17     1398.39     1026.82    296.70 o 
  -5  11  17     5275.44     4441.30    339.68 o 
  -4  11  17     2235.60     1825.61    179.97 o 
  -3  11  17     1184.82     1024.71    101.58 o 
  -2  11  17      866.28     1052.82    147.66 o 
  -1  11  17       80.58       78.84     70.30 o 
   0  11  17      183.72      129.34    106.47 o 
   1  11  17     6505.86     5650.25    464.67 o 
   2  11  17      881.65      645.32     96.27 o 
  -4  12  17     3903.17     2628.11    156.90 o 
  -3  12  17      211.99      183.24     83.57 o 
  -2  12  17     8873.22     6906.89    387.49 o 
  -1  12  17      390.44      277.63     97.82 o 
   0  12  17    11081.78     9294.88    719.83 o 
  -8   0  18     8860.45     9997.06    543.43 o 
  -6   0  18     6341.86     7867.25    570.85 o 
  -4   0  18       42.33       44.38     36.22 o 
  -2   0  18     7791.67     8615.00    448.26 o 
   0   0  18    23700.79    27042.35    824.89 o 
   2   0  18    12800.29    13177.50    800.85 o 
   4   0  18     7851.64     7595.11    497.20 o 
  -8   1  18       14.56      159.68    126.08 o 
  -7   1  18      802.55      825.02     97.90 o 
  -6   1  18     3008.34     3322.20    157.64 o 
  -5   1  18     5583.70     6014.16    155.33 o 
  -4   1  18    11884.04    13095.34    377.39 o 
  -3   1  18     6413.63     6622.99    217.02 o 
  -2   1  18     9253.27     9890.95    220.59 o 
  -1   1  18     3908.04     3930.87    165.56 o 
   0   1  18     1375.81     1254.37     49.72 o 
   1   1  18       25.79       35.64     41.13 o 
   2   1  18     1989.78     1784.87    134.68 o 
   3   1  18     3648.29     3507.29    150.88 o 
   4   1  18     4432.89     3930.43    191.51 o 
   5   1  18     5586.15     4008.99    168.90 o 
  -9   2  18     4860.94     4562.65    469.81 o 
  -8   2  18     1602.04     1573.76    179.41 o 
  -7   2  18     8856.21     8605.99    896.70 o 
  -6   2  18     1710.11     1650.46     61.85 o 
  -5   2  18     3930.70     4070.76    166.02 o 
  -4   2  18      543.16      557.16     54.65 o 
  -3   2  18       43.20      252.49     48.58 o 
  -2   2  18      443.35      433.16     50.02 o 
  -1   2  18     7602.84     8280.89    370.54 o 
   0   2  18     1361.22     1206.38     87.37 o 
   1   2  18    14376.51    14598.03    545.34 o 
   2   2  18      703.51      651.25     68.34 o 
   3   2  18     5788.06     5567.70    218.58 o 
   4   2  18      104.23        9.14     63.74 o 
   5   2  18      499.47      497.09     60.47 o 
  -9   3  18     1030.28      892.15    311.02 o 
  -8   3  18      149.34      143.58    111.70 o 
  -7   3  18     1058.84      975.15    161.18 o 
  -6   3  18      305.53      316.72     60.48 o 
  -5   3  18    10347.90    10947.34    359.18 o 
  -4   3  18      320.62      391.79     51.00 o 
  -3   3  18    15259.15    16814.82    654.90 o 
  -2   3  18      952.60      976.33     62.36 o 
  -1   3  18     9664.02     9952.16    403.40 o 
   0   3  18      573.81      530.67     36.96 o 
   1   3  18      481.13      746.53     74.90 o 
   2   3  18      143.06      130.91     62.57 o 
   3   3  18     8038.27     7185.50    361.80 o 
   4   3  18      297.90      318.32     67.60 o 
   5   3  18     8920.68     6761.35    404.84 o 
  -9   4  18     1621.42     1460.17    256.88 o 
  -8   4  18     7431.44     5957.89   1433.22 o 
  -7   4  18     5668.95     5590.55    600.49 o 
  -6   4  18     3215.66     3376.75    221.11 o 
  -5   4  18     1524.07     1498.42     70.86 o 
  -4   4  18     1002.50     1258.56    104.24 o 
  -3   4  18     1374.67     1462.38     91.18 o 
  -2   4  18     7439.33     8190.46    483.46 o 
  -1   4  18     2540.73     2611.90    179.21 o 
   0   4  18     8593.20     9497.13    513.63 o 
   1   4  18     5071.56     5051.02    155.01 o 
   2   4  18     8144.46     7953.61    246.86 o 
   3   4  18     3608.85     3185.77    178.90 o 
   4   4  18      352.84      294.59     59.14 o 
  -8   5  18        1.34       32.44     72.14 o 
  -7   5  18       59.02       28.05     77.51 o 
  -6   5  18     5308.90     5601.81    351.65 o 
  -5   5  18      221.18      260.04     56.07 o 
  -4   5  18    15933.09    17704.83    925.86 o 
  -3   5  18       92.79      275.27     50.24 o 
  -2   5  18    10491.82    10955.99    441.99 o 
  -1   5  18      583.09      588.95     66.38 o 
   0   5  18     2202.36     2041.46    170.33 o 
   1   5  18        5.11       24.94     51.13 o 
   2   5  18      959.33      868.36     76.19 o 
   3   5  18       98.05       50.83    114.43 o 
   4   5  18     9256.65     8987.56    672.96 o 
  -8   6  18     5313.19     4078.58    685.93 o 
  -7   6  18     1196.52     1021.96    172.16 o 
  -6   6  18     5423.02     5419.92    240.79 o 
  -5   6  18      499.61      424.55     58.24 o 
  -4   6  18     1440.87     1594.94    140.66 o 
  -3   6  18       13.57      141.74     59.06 o 
  -2   6  18     3203.50     3205.84    212.81 o 
  -1   6  18     2030.44     2193.45    225.64 o 
   0   6  18     5788.78     5546.04    309.86 o 
   1   6  18     4351.01     4173.05    307.21 o 
   2   6  18     6235.88     6276.94    240.96 o 
   3   6  18     3400.22     3129.76    170.93 o 
   4   6  18     1577.10     1212.56    144.33 o 
  -7   7  18      298.03       95.55     97.22 o 
  -6   7  18      159.64      322.57    105.65 o 
  -5   7  18    10274.14     9807.44    644.19 o 
  -4   7  18      241.20      280.61     54.59 o 
  -3   7  18    13277.44    13626.81    735.71 o 
  -2   7  18     3130.33     3002.63    129.01 o 
  -1   7  18     4355.32     4208.73    159.63 o 
   0   7  18      196.18       80.25     60.07 o 
   1   7  18      320.43      407.49     80.57 o 
   2   7  18      251.57      276.28     81.86 o 
   3   7  18     2494.50     2064.25    169.61 o 
  -7   8  18     6067.56     4946.37    697.31 o 
  -6   8  18     1007.42      892.35    134.69 o 
  -5   8  18     2310.69     2255.35    115.82 o 
  -4   8  18       22.06       37.63     82.04 o 
  -3   8  18      409.23      371.30     70.77 o 
  -2   8  18       21.03       17.72     62.99 o 
  -1   8  18     5930.90     5384.62    223.53 o 
   0   8  18      984.44      908.23     86.75 o 
   1   8  18    11197.58    10123.34    621.40 o 
   2   8  18      782.97      609.47     98.91 o 
   3   8  18     5705.34     4507.41    231.91 o 
  -6   9  18     2509.20     2120.25    298.72 o 
  -5   9  18     3611.64     3175.10    253.62 o 
  -4   9  18     4955.66     4053.67    285.67 o 
  -3   9  18     6122.27     5253.39    439.78 o 
  -2   9  18     3949.92     3425.20    164.63 o 
  -1   9  18     1943.34     1764.24    106.97 o 
   0   9  18     1700.94     1536.95    186.77 o 
   1   9  18        0.54       48.35     94.78 o 
   2   9  18      731.88      850.45    117.78 o 
  -5  10  18      715.05      373.09    114.42 o 
  -4  10  18       16.49      -47.27     95.58 o 
  -3  10  18      213.85      -27.65     69.09 o 
  -2  10  18     3549.80     2669.22    155.64 o 
  -1  10  18      227.64       92.92     82.34 o 
   0  10  18    10827.05     9014.32    329.75 o 
   1  10  18        3.33       84.29     89.97 o 
  -4  11  18     4169.35     3321.22    326.83 o 
  -3  11  18     2793.32     1923.64    136.32 o 
  -2  11  18     4230.48     3425.61    223.70 o 
  -1  11  18      343.60      322.39     91.19 o 
   0  11  18      261.63      275.12    134.87 o 
  -7   0  19     9633.69     9060.51    732.58 o 
  -5   0  19     8853.35     9850.85    337.73 o 
  -3   0  19     3795.04     3514.92    183.51 o 
  -1   0  19       82.90      228.01     50.29 o 
   1   0  19     9056.74     8956.13   1049.74 o 
   3   0  19     7133.29     5601.87    623.43 o 
  -8   1  19     2076.44     2657.13    314.42 o 
  -7   1  19      817.41     1203.10    209.42 o 
  -6   1  19      564.58      570.39     64.54 o 
  -5   1  19     1012.42     1049.42     89.52 o 
  -4   1  19       59.44      147.83     53.87 o 
  -3   1  19     7445.70     7686.37    269.78 o 
  -2   1  19     2476.23     2608.04    174.32 o 
  -1   1  19    11230.92    10780.91    348.16 o 
   0   1  19     1895.59     1835.57     69.43 o 
   1   1  19     4533.85     4275.49    387.56 o 
   2   1  19      117.54      114.06     80.30 o 
   3   1  19      317.51      286.12     61.96 o 
   4   1  19      686.25      416.88     79.60 o 
  -8   2  19     6959.38     6153.76    523.72 o 
  -7   2  19      388.16      333.60    136.39 o 
  -6   2  19    13824.69    14620.27    441.64 o 
  -5   2  19      706.16      712.31     61.29 o 
  -4   2  19     6357.28     6727.43    276.17 o 
  -3   2  19      283.08      230.85     47.44 o 
  -2   2  19     1190.53     1435.11     86.67 o 
  -1   2  19        1.17       25.14     26.35 o 
   0   2  19     2863.18     2540.57    248.35 o 
   1   2  19     1305.84     1213.74     84.17 o 
   2   2  19    10865.63    10734.84    682.17 o 
   3   2  19     2061.44     1835.76    145.65 o 
   4   2  19    11913.92     9578.46    917.94 o 
  -8   3  19     1712.20     1510.46    270.47 o 
  -7   3  19      272.11      394.15    183.94 o 
  -6   3  19       74.03      143.06     78.08 o 
  -5   3  19      105.85      137.26     46.69 o 
  -4   3  19     5444.64     5566.53    246.89 o 
  -3   3  19     1989.27     2150.21    101.61 o 
  -2   3  19    12934.22    13790.21    518.36 o 
  -1   3  19     2184.07     1997.17    167.41 o 
   0   3  19    11070.64    11993.21    437.84 o 
   1   3  19      250.09      178.79     66.51 o 
   2   3  19     2756.11     2656.89    150.26 o 
   3   3  19       40.87       44.66     86.41 o 
  -8   4  19      129.59     -174.88    174.88 o 
  -7   4  19     4873.37     4560.93    708.34 o 
  -6   4  19     2282.63     2047.86    170.23 o 
  -5   4  19     6372.75     6423.53    333.44 o 
  -4   4  19     2257.38     2124.71     91.95 o 
  -3   4  19     1464.57     1547.00     80.71 o 
  -2   4  19      636.22      670.34     87.43 o 
  -1   4  19      843.73      913.12    129.10 o 
   0   4  19      241.86      208.07     64.16 o 
   1   4  19     3793.43     3641.01    217.98 o 
   2   4  19     2914.04     2873.40    162.91 o 
   3   4  19     5452.22     4972.18    250.06 o 
  -7   5  19     2094.84     1913.31    200.25 o 
  -6   5  19       51.71       30.76     67.34 o 
  -5   5  19      416.30      370.30     57.72 o 
  -4   5  19      129.18      150.35     52.86 o 
  -3   5  19     9525.61     9516.69    511.05 o 
  -2   5  19       15.36      -54.18     54.18 o 
  -1   5  19    13885.37    13655.83    520.74 o 
   0   5  19        4.87       -1.61     67.76 o 
   1   5  19     7162.85     6755.83    390.76 o 
   2   5  19        1.25        2.61    111.30 o 
   3   5  19       18.37      -37.68     96.75 o 
  -7   6  19     4585.60     3176.32    357.41 o 
  -6   6  19     1521.86     1164.32    110.25 o 
  -5   6  19     6341.91     5851.13    319.85 o 
  -4   6  19      723.43      674.50     69.69 o 
  -3   6  19     3298.47     3006.10    157.90 o 
  -2   6  19       88.55      139.49     61.70 o 
  -1   6  19       74.37      225.57     67.17 o 
   0   6  19     1063.51      861.84     89.25 o 
   1   6  19     1729.73     1494.15    108.22 o 
   2   6  19     1473.09     1368.91    125.66 o 
  -6   7  19      166.03      151.58     69.61 o 
  -5   7  19      129.62      139.18     85.43 o 
  -4   7  19     5013.88     4266.72    193.31 o 
  -3   7  19     1102.60      940.89    122.00 o 
  -2   7  19    13130.73    11770.44    948.79 o 
  -1   7  19     1825.32     1575.34    144.68 o 
   0   7  19    10743.71     9607.58    556.37 o 
   1   7  19      650.55      467.68     83.15 o 
   2   7  19     1896.39     1634.43    154.39 o 
  -6   8  19     7323.67     5490.61    277.88 o 
  -5   8  19     1006.67      621.41     84.36 o 
  -4   8  19     7392.87     5894.93    653.83 o 
  -3   8  19       27.73      107.19     67.26 o 
  -2   8  19      396.71      454.94     76.27 o 
  -1   8  19       60.96      252.80     70.87 o 
   0   8  19     1398.40     1232.63    185.01 o 
   1   8  19     1708.56     1537.96    320.03 o 
  -5   9  19      146.78       43.04    223.81 o 
  -4   9  19       82.06      -49.60     85.04 o 
  -3   9  19     3951.93     2857.96    346.60 o 
  -2   9  19      906.03      627.45     91.19 o 
  -1   9  19     6213.89     4847.21    461.38 o 
   0   9  19     2069.43     1612.46    185.19 o 
  -2  10  19       34.75        8.61    153.13 o 
  -6   0  20     9327.98     9041.94    756.14 o 
  -4   0  20     9063.87     9641.73    554.53 o 
  -2   0  20     9881.70     9728.58    545.91 o 
   0   0  20      386.20      603.91    257.33 o 
   2   0  20      934.03      512.85    207.04 o 
  -6   1  20     1738.62     1136.25    318.49 o 
  -5   1  20      281.32      243.13     83.94 o 
  -4   1  20      409.99      384.39     76.29 o 
  -3   1  20      639.70      552.10    109.06 o 
  -2   1  20      936.27      863.92    106.77 o 
  -1   1  20     7082.94     7665.44    443.13 o 
   0   1  20     5611.09     5175.71    328.88 o 
   1   1  20     7873.74     7174.50    435.19 o 
   2   1  20     4652.23     3774.41    352.91 o 
  -6   2  20      804.18      379.65    189.83 o 
  -5   2  20     7243.60     7113.48    324.91 o 
  -4   2  20      967.05      799.59     83.18 o 
  -3   2  20     6512.71     6773.67    248.79 o 
  -2   2  20      377.59      365.52     53.81 o 
  -1   2  20     1647.35     1502.28    123.26 o 
   0   2  20        3.75      -32.65    121.71 o 
   1   2  20      101.74      303.77    103.42 o 
   2   2  20      106.18      126.19    149.57 o 
  -7   3  20     7489.05     6336.79    554.08 o 
  -6   3  20      763.88      567.29    122.70 o 
  -5   3  20     2538.21     2334.13    142.10 o 
  -4   3  20        7.45       56.90     62.50 o 
  -3   3  20      566.27      576.22     79.83 o 
  -2   3  20      152.69      193.02     52.55 o 
  -1   3  20     5322.26     5109.72    212.53 o 
   0   3  20      479.65      382.05     67.18 o 
   1   3  20    10318.26     8585.16    538.63 o 
   2   3  20      128.54       40.28    156.75 o 
  -6   4  20     1331.01     1264.82    132.23 o 
  -5   4  20     4225.35     3983.93    190.39 o 
  -4   4  20     9642.33     9357.78    345.42 o 
  -3   4  20     3739.82     3366.61    144.16 o 
  -2   4  20     2449.00     2378.80    226.64 o 
  -1   4  20     2254.94     1956.38    108.73 o 
   0   4  20      500.16      552.49     76.58 o 
   1   4  20      119.20       43.74     77.62 o 
   2   4  20     1519.01     1664.52    382.83 o 
  -6   5  20     1797.63     1466.97    128.85 o 
  -5   5  20        0.27        3.82     54.16 o 
  -4   5  20       13.51      117.70     78.17 o 
  -3   5  20      172.03      176.44     68.78 o 
  -2   5  20     3168.74     2945.73    143.71 o 
  -1   5  20        7.64       23.13     72.85 o 
   0   5  20     8983.54     7934.82    519.52 o 
   1   5  20      304.15      263.84     84.73 o 
  -5   6  20     5047.11     4334.51    248.91 o 
  -4   6  20     7319.21     6224.17    364.74 o 
  -3   6  20     4646.25     3746.89    228.50 o 
  -2   6  20     4159.33     3818.89    284.02 o 
  -1   6  20      382.12      294.94     86.70 o 
   0   6  20      476.95      471.91     83.82 o 
   1   6  20      161.61      229.64     78.60 o 
  -5   7  20     1822.79     1573.89    263.67 o 
  -4   7  20       23.85      -35.84     62.77 o 
  -3   7  20       56.42      101.73     75.09 o 
  -2   7  20      306.23      224.71     76.34 o 
  -1   7  20     3882.21     2909.23    156.33 o 
   0   7  20     1030.93      787.02    102.52 o 
  -3   8  20     8586.50     7018.92    474.76 o 
  -2   8  20      348.62      249.41     74.42 o 
  -3   0  21     5475.42     5507.71    553.17 o 
  -1   0  21     7776.83     6534.32    612.52 o 
   1   0  21      256.52      327.55    265.49 o 
  -4   1  21      961.02      755.39    120.01 o 
  -3   1  21     1897.82     1784.48    189.65 o 
  -2   1  21       80.00      179.66    107.55 o 
  -1   1  21      749.44      583.54    142.04 o 
   0   1  21      730.00      658.49    183.52 o 
   1   1  21     3482.81     2458.27    244.69 o 
  -4   2  21     3882.35     3666.47    295.36 o 
  -3   2  21      701.54      560.53    181.22 o 
  -2   2  21    11709.38    10654.55    614.84 o 
  -1   2  21     2269.16     1629.74    197.13 o 
   0   2  21     6908.44     5431.47    421.86 o 
  -5   3  21     1238.24      752.51    152.22 o 
  -4   3  21     3534.50     3164.85    205.23 o 
  -3   3  21      135.25      146.76     83.61 o 
  -2   3  21        3.23       18.35    114.13 o 
  -1   3  21        6.15       26.43    108.03 o 
   0   3  21     1390.74     1200.55    146.30 o 
  -4   4  21     1882.23     1278.51    122.36 o 
  -3   4  21     5569.09     4992.61    286.09 o 
  -2   4  21     2256.69     1851.89    151.93 o 
  -1   4  21     4172.61     3599.68    239.45 o 
   0   4  21     1027.10     1184.97    333.76 o 
  -3   5  21     1871.80     1763.12    164.12 o 
  -2   5  21        9.70       52.97    132.64 o 
  -1   5  21      420.42      392.55    118.70 o 
                                                 
